# Supplementary material for: Trait‐based adaptability of Phragmites australis to the effects of soil water and salinity in the Yellow River Delta
Source: Ecol Evol. 2021 Jul 28;11(16):11352–61. doi: 10.1002/ece3.7925 (PMC8366884; doi:10.1002/ece3.7925)
Supplement: Supplementary file 1 — App S1 [file ECE3-11-11352-s001.xlsx]

## Sheet: StrateFy (CSR GVP v1.0)
1	1	1	1	1	1	1	1	1	1	1	1	1	1	1	1	1	1	1	1	1	1	1	1	1	1	1	1	1	1	1	1	1	1	1	1	1	1	1	1	1	1	1	1	1	1	1	1	1	1
StrateFy	/ 'strætefaI / verb (-ies, -ied) (esp. as stratefied adjective) to arrange in ecological strategies.		data input			calculated traits			traits for CSR analysis			CSR analysis output					for plotting ternary graphs, copy and paste values from these columns (e.g. Sigmaplot, R)													CSR CALCULATIONS (automatic)
HOW TO StrateFy: Either measure leaf traits (LA, LFW and LDW) and input these into columns D - F, or cut and paste LA, LDMC and SLA data directly into columns J - L Paste or input your species names and info in these columns (A, B, C)			Paste or input your trait measurements here (D, E, F)						Cut and paste data directly into these columns if you prefer, but please note that if you do the automatic formulae referring to columns D - F will be overwritten			CSR ternary coordinates			CSR coordinates united into triplets: copy-and-paste values into documents	Tertiary CSR strategy classification				CSR conversion to RGB colour											transformations		Regression against calibration PCA			CSR classification boundary definition			Potential extreme values outside the calibration PCA are brought within multivariate space									+ve translation (values ranges spanning zero are shifted to all become positive)
species binomial	family	notes	LA leaf area (mm2) [single-sided leaf area with petiole]	LFW leaf fresh weight (mg) [saturated, turgid fresh weight]	LDW leaf dry weight (mg) [after oven drying to constant weight]	LSI leaf succulence index (g water dm-2)	LWC leaf water content (% of fresh weight)	LMA leaf mass per area (g m-2)	LA leaf area (mm2)	LDMC leaf dry matter content (%)	SLA specific leaf area (mm2 mg-1)	C (%)	S (%)	R (%)	C : S : R =	Strategy class	S (%)	C (%)	R (%)	Red	Green	Blue	Colour values in SigmaPlot format (copy-and-paste into Sigmaplot)		LFW leaf fresh weight (mg) [saturated, turgid fresh weight, after a night wrapped in damp paper and foil at 4 oC]	LDW leaf dry weight (mg) [after oven drying to constant weight]	Succulence index (g water dm-2) [For succulents (>5 g dm2), Leaf Water Content (%) (=100-LDMC) automatically used instead of LDMC for S calculation]		LDMC leaf dry matter content adjusted for succulence	sqrt(max) LA	logit LDMC	log SLA	PCA 2 Coordinate (C)	PCA 1 Coordinate (S)	PCA 1 Coordinate (R)	Min C dimension	Min S dimension	Min R dimension	Neg outlier correction C	Neg outlier correction S	Neg outlier correction R	Max C dimension	Max S dimension	Max R dimension	Pos outlier correction C	Pos outlier correction S	Pos outlier correction R	Positive translation coef. C	Positive translation coef. S
			.	.	.	#VALUE!	#VALUE!	#VALUE!	.	#VALUE!	#VALUE!	#VALUE!	#VALUE!	#VALUE!	#VALUE!	#VALUE!	#VALUE!	#VALUE!	#VALUE!	#VALUE!	#VALUE!	#VALUE!	#VALUE!		#VALUE!	#VALUE!	#VALUE!	#VALUE!	#VALUE!	#VALUE!	#VALUE!	#VALUE!	#VALUE!	#VALUE!	#VALUE!	0	-0.756451	-11.3468	#VALUE!	#VALUE!	#VALUE!	57.3757	5.79158	1.10796	#VALUE!	#VALUE!	#VALUE!	0	0.756451
Phragmites australis (Cav.) Trin. ex Steud.	Gramineae			.	.	#VALUE!	#VALUE!	#VALUE!	3778.4	46.7845	12.1492	34.3157	59.7383	5.94593	34 : 60 : 6 %	S/CS	59.7383	34.3157	5.94593	88	152	15	@rgb(88,152,15)		664.75	311	0.936243	No	46.7845	6.50033	-0.128798	2.49726	9.83434	1.19739	0.73806	0	-0.756451	-11.3468	9.83434	1.19739	0.73806	57.3757	5.79158	1.10796	9.83434	1.19739	0.73806	0	0.756451
Phragmites australis (Cav.) Trin. ex Steud.	Gramineae			.	.	#VALUE!	#VALUE!	#VALUE!	3458.56	40.84	12.4236	36.0826	56.6912	7.22617	36 : 57 : 7 %	CS	56.6912	36.0826	7.22617	92	145	18	@rgb(92,145,18)		681.653	278.387	1.16599	No	40.84	6.21912	-0.370584	2.51959	9.37136	0.923914	0.700557	0	-0.756451	-11.3468	9.37136	0.923914	0.700557	57.3757	5.79158	1.10796	9.37136	0.923914	0.700557	0	0.756451
Phragmites australis (Cav.) Trin. ex Steud.	Gramineae			.	.	#VALUE!	#VALUE!	#VALUE!	3698.7	40.9076	12.0675	37.2091	56.4682	6.32273	37 : 56 : 6 %	CS	56.4682	37.2091	6.32273	95	144	16	@rgb(95,144,16)		749.25	306.5	1.19704	No	40.9076	6.43141	-0.367788	2.49052	9.72087	0.927166	0.749391	0	-0.756451	-11.3468	9.72087	0.927166	0.749391	57.3757	5.79158	1.10796	9.72087	0.927166	0.749391	0	0.756451
Phragmites australis (Cav.) Trin. ex Steud.	Gramineae			.	.	#VALUE!	#VALUE!	#VALUE!	3938.84	43.22	12.0961	36.662	57.2511	6.08692	37 : 57 : 6 %	CS	57.2511	36.662	6.08692	93	146	16	@rgb(93,146,16)		753.422	325.629	1.08609	No	43.22	6.63691	-0.272881	2.49288	10.0592	1.03628	0.745419	0	-0.756451	-11.3468	10.0592	1.03628	0.745419	57.3757	5.79158	1.10796	10.0592	1.03628	0.745419	0	0.756451
Phragmites australis (Cav.) Trin. ex Steud.	Gramineae			.	.	#VALUE!	#VALUE!	#VALUE!	3946.12	43.9091	11.9779	36.4168	57.8179	5.76523	36 : 58 : 6 %	CS	57.8179	36.4168	5.76523	93	147	15	@rgb(93,147,15)		750.3	329.45	1.06649	No	43.9091	6.64303	-0.244852	2.48306	10.0693	1.06804	0.76192	0	-0.756451	-11.3468	10.0693	1.06804	0.76192	57.3757	5.79158	1.10796	10.0693	1.06804	0.76192	0	0.756451
Phragmites australis (Cav.) Trin. ex Steud.	Gramineae			.	.	#VALUE!	#VALUE!	#VALUE!	3956.78	43.9095	12.0093	36.4238	57.745	5.83121	36 : 58 : 6 %	CS	57.745	36.4238	5.83121	93	147	15	@rgb(93,147,15)		750.35	329.475	1.06368	No	43.9095	6.652	-0.244835	2.48568	10.0841	1.06806	0.757514	0	-0.756451	-11.3468	10.0841	1.06806	0.757514	57.3757	5.79158	1.10796	10.0841	1.06806	0.757514	0	0.756451
Phragmites australis (Cav.) Trin. ex Steud.	Gramineae			.	.	#VALUE!	#VALUE!	#VALUE!	3977.13	43.9076	12.072	36.4363	57.6014	5.96223	36 : 58 : 6 %	CS	57.6014	36.4363	5.96223	93	147	15	@rgb(93,147,15)		750.325	329.45	1.05824	No	43.9076	6.66909	-0.244911	2.49089	10.1122	1.06798	0.748765	0	-0.756451	-11.3468	10.1122	1.06798	0.748765	57.3757	5.79158	1.10796	10.1122	1.06798	0.748765	0	0.756451
Phragmites australis (Cav.) Trin. ex Steud.	Gramineae			.	.	#VALUE!	#VALUE!	#VALUE!	3999.28	43.9218	12.1337	36.447	57.4652	6.08779	36 : 57 : 6 %	CS	57.4652	36.447	6.08779	93	147	16	@rgb(93,147,16)		750.425	329.6	1.05225	No	43.9218	6.68763	-0.244337	2.49599	10.1427	1.06863	0.7402	0	-0.756451	-11.3468	10.1427	1.06863	0.7402	57.3757	5.79158	1.10796	10.1427	1.06863	0.7402	0	0.756451
Phragmites australis (Cav.) Trin. ex Steud.	Gramineae			.	.	#VALUE!	#VALUE!	#VALUE!	3977.13	43.9076	12.072	36.4363	57.6014	5.96223	36 : 58 : 6 %	CS	57.6014	36.4363	5.96223	93	147	15	@rgb(93,147,15)		750.325	329.45	1.05824	No	43.9076	6.66909	-0.244911	2.49089	10.1122	1.06798	0.748765	0	-0.756451	-11.3468	10.1122	1.06798	0.748765	57.3757	5.79158	1.10796	10.1122	1.06798	0.748765	0	0.756451
Phragmites australis (Cav.) Trin. ex Steud.	Gramineae			.	.	#VALUE!	#VALUE!	#VALUE!	4027.19	41.7603	11.8796	37.9601	56.3341	5.70572	38 : 56 : 6 %	CS	56.3341	37.9601	5.70572	97	144	15	@rgb(97,144,15)		811.775	339	1.17396	No	41.7603	6.71093	-0.332619	2.47482	10.1811	0.967879	0.775768	0	-0.756451	-11.3468	10.1811	0.967879	0.775768	57.3757	5.79158	1.10796	10.1811	0.967879	0.775768	0	0.756451
Phragmites australis (Cav.) Trin. ex Steud.	Gramineae			.	.	#VALUE!	#VALUE!	#VALUE!	3744.17	43.6812	12.4082	35.5226	57.6994	6.778	36 : 58 : 7 %	CS	57.6994	35.5226	6.778	91	147	17	@rgb(91,147,17)		690.8	301.75	1.03908	No	43.6812	6.47082	-0.254109	2.51836	9.78576	1.05758	0.702636	0	-0.756451	-11.3468	9.78576	1.05758	0.702636	57.3757	5.79158	1.10796	9.78576	1.05758	0.702636	0	0.756451
Phragmites australis (Cav.) Trin. ex Steud.	Gramineae			.	.	#VALUE!	#VALUE!	#VALUE!	3627.19	40.8733	12.8101	36.3361	55.6786	7.98524	36 : 56 : 8 %	CS	55.6786	36.3361	7.98524	93	142	20	@rgb(93,142,20)		692.75	283.15	1.12925	No	40.8733	6.36893	-0.369204	2.55024	9.61801	0.925519	0.649137	0	-0.756451	-11.3468	9.61801	0.925519	0.649137	57.3757	5.79158	1.10796	9.61801	0.925519	0.649137	0	0.756451
Phragmites australis (Cav.) Trin. ex Steud.	Gramineae			.	.	#VALUE!	#VALUE!	#VALUE!	3461.15	44.043	13.0856	33.8532	57.921	8.2258	34 : 58 : 8 %	CS	57.921	33.8532	8.2258	86	148	21	@rgb(86,148,21)		600.55	264.5	0.97092	No	44.043	6.22145	-0.239419	2.57151	9.3752	1.07418	0.613457	0	-0.756451	-11.3468	9.3752	1.07418	0.613457	57.3757	5.79158	1.10796	9.3752	1.07418	0.613457	0	0.756451
Phragmites australis (Cav.) Trin. ex Steud.	Gramineae			.	.	#VALUE!	#VALUE!	#VALUE!	2842.16	44.9102	15.1582	29.8255	58.0836	12.0909	30 : 58 : 12 %	S/CSR	58.0836	29.8255	12.0909	76	148	31	@rgb(76,148,31)		417.5	187.5	0.809244	No	44.9102	5.63775	-0.2043	2.71854	8.41419	1.11364	0.367514	0	-0.756451	-11.3468	8.41419	1.11364	0.367514	57.3757	5.79158	1.10796	8.41419	1.11364	0.367514	0	0.756451
Phragmites australis (Cav.) Trin. ex Steud.	Gramineae			.	.	#VALUE!	#VALUE!	#VALUE!	2634.33	46.78	13.4646	29.1434	61.8322	9.02442	29 : 62 : 9 %	S/CS	61.8322	29.1434	9.02442	74	158	23	@rgb(74,158,23)		418.23	195.648	0.844929	No	46.78	5.42771	-0.128979	2.60007	8.06838	1.19719	0.565615	0	-0.756451	-11.3468	8.06838	1.19719	0.565615	57.3757	5.79158	1.10796	8.06838	1.19719	0.565615	0	0.756451
Phragmites australis (Cav.) Trin. ex Steud.	Gramineae			.	.	#VALUE!	#VALUE!	#VALUE!	2799.2	48.0176	12.8404	29.7254	62.6796	7.59497	30 : 63 : 8 %	S/CS	62.6796	29.7254	7.59497	76	160	19	@rgb(76,160,19)		454	218	0.843098	No	48.0176	5.59498	-0.0793367	2.55259	8.34377	1.25146	0.645183	0	-0.756451	-11.3468	8.34377	1.25146	0.645183	57.3757	5.79158	1.10796	8.34377	1.25146	0.645183	0	0.756451
Phragmites australis (Cav.) Trin. ex Steud.	Gramineae			.	.	#VALUE!	#VALUE!	#VALUE!	2964.01	48.8181	12.48	30.2984	62.9747	6.72691	30 : 63 : 7 %	S/CS	62.9747	30.2984	6.72691	77	161	17	@rgb(77,161,17)		486.5	237.5	0.840079	No	48.8181	5.75733	-0.0472853	2.52413	8.61107	1.28617	0.692944	0	-0.756451	-11.3468	8.61107	1.28617	0.692944	57.3757	5.79158	1.10796	8.61107	1.28617	0.692944	0	0.756451
Phragmites australis (Cav.) Trin. ex Steud.	Gramineae			.	.	#VALUE!	#VALUE!	#VALUE!	478.648	41.1082	12.0037	15.1702	76.5221	8.30769	15 : 77 : 8 %	S/CS	76.5221	15.1702	8.30769	39	195	21	@rgb(39,195,21)		97	39.875	1.19347	No	41.1082	2.31361	-0.359492	2.48522	2.94132	0.936799	0.758302	0	-0.756451	-11.3468	2.94132	0.936799	0.758302	57.3757	5.79158	1.10796	2.94132	0.936799	0.758302	0	0.756451
Phragmites australis (Cav.) Trin. ex Steud.	Gramineae			.	.	#VALUE!	#VALUE!	#VALUE!	478.648	41.1082	12.0037	15.1702	76.5221	8.30769	15 : 77 : 8 %	S/CS	76.5221	15.1702	8.30769	39	195	21	@rgb(39,195,21)		97	39.875	1.19347	No	41.1082	2.31361	-0.359492	2.48522	2.94132	0.936799	0.758302	0	-0.756451	-11.3468	2.94132	0.936799	0.758302	57.3757	5.79158	1.10796	2.94132	0.936799	0.758302	0	0.756451
Phragmites australis (Cav.) Trin. ex Steud.	Gramineae			.	.	#VALUE!	#VALUE!	#VALUE!	3329.27	42.4084	16.4409	32.1028	53.7841	14.1131	32 : 54 : 14 %	S/CSR	53.7841	32.1028	14.1131	82	137	36	@rgb(82,137,36)		477.5	202.5	0.826006	No	42.4084	6.10178	-0.306031	2.79977	9.17816	0.998439	0.232081	0	-0.756451	-11.3468	9.17816	0.998439	0.232081	57.3757	5.79158	1.10796	9.17816	0.998439	0.232081	0	0.756451
Phragmites australis (Cav.) Trin. ex Steud.	Gramineae			.	.	#VALUE!	#VALUE!	#VALUE!	3404.63	40.0187	15.8724	33.8714	52.4039	13.7248	34 : 52 : 14 %	CS/CSR	52.4039	33.8714	13.7248	86	134	35	@rgb(86,134,35)		536	214.5	0.944303	No	40.0187	6.17044	-0.404688	2.76458	9.29122	0.884087	0.290712	0	-0.756451	-11.3468	9.29122	0.884087	0.290712	57.3757	5.79158	1.10796	9.29122	0.884087	0.290712	0	0.756451
Phragmites australis (Cav.) Trin. ex Steud.	Gramineae			.	.	#VALUE!	#VALUE!	#VALUE!	3426.91	40.2351	15.4018	34.1237	52.9447	12.9317	34 : 53 : 13 %	CS/CSR	52.9447	34.1237	12.9317	87	135	33	@rgb(87,135,33)		553	222.5	0.964426	No	40.2351	6.1906	-0.39568	2.73449	9.32441	0.894638	0.340902	0	-0.756451	-11.3468	9.32441	0.894638	0.340902	57.3757	5.79158	1.10796	9.32441	0.894638	0.340902	0	0.756451
Phragmites australis (Cav.) Trin. ex Steud.	Gramineae			.	.	#VALUE!	#VALUE!	#VALUE!	2622.66	47.2433	10.554	31.0059	66.6347	2.35943	31 : 67 : 2 %	S/CS	66.6347	31.0059	2.35943	79	170	6	@rgb(79,170,6)		526	248.5	1.05808	No	47.2433	5.41568	-0.110378	2.3565	8.04857	1.2176	0.975005	0	-0.756451	-11.3468	8.04857	1.2176	0.975005	57.3757	5.79158	1.10796	8.04857	1.2176	0.975005	0	0.756451
Phragmites australis (Cav.) Trin. ex Steud.	Gramineae			.	.	#VALUE!	#VALUE!	#VALUE!	2085.03	37.4827	15.3877	29.6679	55.5593	14.7728	30 : 56 : 15 %	S/CSR	55.5593	29.6679	14.7728	76	142	38	@rgb(76,142,38)		361.5	135.5	1.08392	No	37.4827	4.82878	-0.511563	2.73357	7.08231	0.757209	0.342436	0	-0.756451	-11.3468	7.08231	0.757209	0.342436	57.3757	5.79158	1.10796	7.08231	0.757209	0.342436	0	0.756451
Phragmites australis (Cav.) Trin. ex Steud.	Gramineae			.	.	#VALUE!	#VALUE!	#VALUE!	1688.6	45.717	11.8498	25.6581	68.1756	6.16628	26 : 68 : 6 %	S/CS	68.1756	25.6581	6.16628	65	174	16	@rgb(65,174,16)		311.7	142.5	1.00201	No	45.717	4.34555	-0.171739	2.47231	6.28672	1.14993	0.779989	0	-0.756451	-11.3468	6.28672	1.14993	0.779989	57.3757	5.79158	1.10796	6.28672	1.14993	0.779989	0	0.756451
Phragmites australis (Cav.) Trin. ex Steud.	Gramineae			.	.	#VALUE!	#VALUE!	#VALUE!	1432.15	45.75	11.5961	24.0568	70.2951	5.64811	24 : 70 : 6 %	S/CS	70.2951	24.0568	5.64811	61	179	14	@rgb(61,179,14)		269.95	123.502	1.02258	No	45.75	4.00198	-0.170411	2.45067	5.72106	1.15141	0.816381	0	-0.756451	-11.3468	5.72106	1.15141	0.816381	57.3757	5.79158	1.10796	5.72106	1.15141	0.816381	0	0.756451
Phragmites australis (Cav.) Trin. ex Steud.	Gramineae			.	.	#VALUE!	#VALUE!	#VALUE!	1375.15	40.1517	13.3186	24.9107	64.3278	10.7615	25 : 64 : 11 %	S/CS	64.3278	24.9107	10.7615	64	164	27	@rgb(64,164,27)		257.15	103.25	1.11915	No	40.1517	3.92154	-0.39915	2.58916	5.58862	0.890576	0.583877	0	-0.756451	-11.3468	5.58862	0.890576	0.583877	57.3757	5.79158	1.10796	5.58862	0.890576	0.583877	0	0.756451
Phragmites australis (Cav.) Trin. ex Steud.	Gramineae			.	.	#VALUE!	#VALUE!	#VALUE!	1373.1	40.3751	13.4289	24.7196	64.3108	10.9696	25 : 64 : 11 %	S/CS	64.3108	24.7196	10.9696	63	164	28	@rgb(63,164,28)		253.25	102.25	1.0997	No	40.3751	3.91861	-0.389859	2.59741	5.58381	0.901443	0.570072	0	-0.756451	-11.3468	5.58381	0.901443	0.570072	57.3757	5.79158	1.10796	5.58381	0.901443	0.570072	0	0.756451
Phragmites australis (Cav.) Trin. ex Steud.	Gramineae			.	.	#VALUE!	#VALUE!	#VALUE!	1251.75	42.0551	12.6121	23.5033	67.6444	8.85231	24 : 68 : 9 %	S/CS	67.6444	23.5033	8.85231	60	172	23	@rgb(60,172,23)		236	99.25	1.09247	No	42.0551	3.74145	-0.320513	2.53466	5.29213	0.981818	0.675277	0	-0.756451	-11.3468	5.29213	0.981818	0.675277	57.3757	5.79158	1.10796	5.29213	0.981818	0.675277	0	0.756451
Phragmites australis (Cav.) Trin. ex Steud.	Gramineae			.	.	#VALUE!	#VALUE!	#VALUE!	1162.34	45.5814	11.8606	21.8103	71.6575	6.53223	22 : 72 : 7 %	S/CS	71.6575	21.8103	6.53223	56	183	17	@rgb(56,183,17)		215	98	1.00659	No	45.5814	3.60535	-0.177206	2.47322	5.06805	1.14386	0.778461	0	-0.756451	-11.3468	5.06805	1.14386	0.778461	57.3757	5.79158	1.10796	5.06805	1.14386	0.778461	0	0.756451
Phragmites australis (Cav.) Trin. ex Steud.	Gramineae			.	.	#VALUE!	#VALUE!	#VALUE!	1302.24	45.6067	11.9472	22.8967	70.4471	6.65621	23 : 70 : 7 %	S/CS	70.4471	22.8967	6.65621	58	180	17	@rgb(58,180,17)		239	109	0.998278	No	45.6067	3.81617	-0.176187	2.4805	5.41514	1.14499	0.766235	0	-0.756451	-11.3468	5.41514	1.14499	0.766235	57.3757	5.79158	1.10796	5.41514	1.14499	0.766235	0	0.756451
Phragmites australis (Cav.) Trin. ex Steud.	Gramineae			.	.	#VALUE!	#VALUE!	#VALUE!	2487.01	44.2793	8.34567	32.6301	67.3699	0	33 : 67 : 0 %	S/CS	67.3699	32.6301	0	83	172	0	@rgb(83,172,0)		673	298	1.50783	No	44.2793	5.27376	-0.229833	2.12174	7.81492	1.08498	1.37233	0	-0.756451	-11.3468	7.81492	1.08498	1.37233	57.3757	5.79158	1.10796	7.81492	1.08498	1.10796	0	0.756451
Phragmites australis (Cav.) Trin. ex Steud.	Gramineae			.	.	#VALUE!	#VALUE!	#VALUE!	2487.01	44.2793	8.34567	32.6301	67.3699	0	33 : 67 : 0 %	S/CS	67.3699	32.6301	0	83	172	0	@rgb(83,172,0)		673	298	1.50783	No	44.2793	5.27376	-0.229833	2.12174	7.81492	1.08498	1.37233	0	-0.756451	-11.3468	7.81492	1.08498	1.37233	57.3757	5.79158	1.10796	7.81492	1.08498	1.10796	0	0.756451
Phragmites australis (Cav.) Trin. ex Steud.	Gramineae			.	.	#VALUE!	#VALUE!	#VALUE!	2487.01	44.0653	8.37377	32.7473	67.2527	0	33 : 67 : 0 %	S/CS	67.2527	32.7473	0	84	171	0	@rgb(84,171,0)		674	297	1.51588	No	44.0653	5.27376	-0.238513	2.1251	7.81492	1.0752	1.36662	0	-0.756451	-11.3468	7.81492	1.0752	1.36662	57.3757	5.79158	1.10796	7.81492	1.0752	1.10796	0	0.756451
Phragmites australis (Cav.) Trin. ex Steud.	Gramineae			.	.	#VALUE!	#VALUE!	#VALUE!	1351.66	45.6967	12.1225	23.1356	69.8107	7.05371	23 : 70 : 7 %	S/CS	69.8107	23.1356	7.05371	59	178	18	@rgb(59,178,18)		244	111.5	0.980274	No	45.6967	3.8879	-0.172558	2.49507	5.53325	1.14903	0.741751	0	-0.756451	-11.3468	5.53325	1.14903	0.741751	57.3757	5.79158	1.10796	5.53325	1.14903	0.741751	0	0.756451
Phragmites australis (Cav.) Trin. ex Steud.	Gramineae			.	.	#VALUE!	#VALUE!	#VALUE!	1351.66	45.6967	12.1225	23.1356	69.8107	7.05371	23 : 70 : 7 %	S/CS	69.8107	23.1356	7.05371	59	178	18	@rgb(59,178,18)		244	111.5	0.980274	No	45.6967	3.8879	-0.172558	2.49507	5.53325	1.14903	0.741751	0	-0.756451	-11.3468	5.53325	1.14903	0.741751	57.3757	5.79158	1.10796	5.53325	1.14903	0.741751	0	0.756451
Phragmites australis (Cav.) Trin. ex Steud.	Gramineae			.	.	#VALUE!	#VALUE!	#VALUE!	2487.01	44.2793	8.34567	32.6301	67.3699	0	33 : 67 : 0 %	S/CS	67.3699	32.6301	0	83	172	0	@rgb(83,172,0)		673	298	1.50783	No	44.2793	5.27376	-0.229833	2.12174	7.81492	1.08498	1.37233	0	-0.756451	-11.3468	7.81492	1.08498	1.37233	57.3757	5.79158	1.10796	7.81492	1.08498	1.10796	0	0.756451
Phragmites australis (Cav.) Trin. ex Steud.	Gramineae			.	.	#VALUE!	#VALUE!	#VALUE!	446.4	44.2793	1.49799	12.0916	87.9084	0	12 : 88 : 0 %	S	87.9084	12.0916	0	31	224	0	@rgb(31,224,0)		673	298	8.40054	Suc!	55.7207	2.23431	0.229833	0.404122	2.81077	1.57569	4.36251	0	-0.756451	-11.3468	2.81077	1.57569	4.36251	57.3757	5.79158	1.10796	2.81077	1.57569	1.10796	0	0.756451
Phragmites australis (Cav.) Trin. ex Steud.	Gramineae			.	.	#VALUE!	#VALUE!	#VALUE!	1432.15	45.8594	11.4229	24.1317	70.6947	5.1736	24 : 71 : 5 %	S/CS	70.6947	24.1317	5.1736	62	180	13	@rgb(62,180,13)		273.39	125.375	1.03352	No	45.8594	4.00198	-0.166004	2.43562	5.72106	1.1563	0.841706	0	-0.756451	-11.3468	5.72106	1.1563	0.841706	57.3757	5.79158	1.10796	5.72106	1.1563	0.841706	0	0.756451
Phragmites australis (Cav.) Trin. ex Steud.	Gramineae			.	.	#VALUE!	#VALUE!	#VALUE!	2798.31	40.6915	12.1931	33.7263	59.2719	7.00179	34 : 59 : 7 %	S/CS	59.2719	33.7263	7.00179	86	151	18	@rgb(86,151,18)		564	229.5	1.19536	No	40.6915	5.59409	-0.376734	2.50087	8.34231	0.916756	0.732002	0	-0.756451	-11.3468	8.34231	0.916756	0.732002	57.3757	5.79158	1.10796	8.34231	0.916756	0.732002	0	0.756451
Phragmites australis (Cav.) Trin. ex Steud.	Gramineae			.	.	#VALUE!	#VALUE!	#VALUE!	3356.99	43.74	12.8177	33.8261	58.4027	7.77124	34 : 58 : 8 %	CS	58.4027	33.8261	7.77124	86	149	20	@rgb(86,149,20)		598.774	261.904	1.00349	No	43.74	6.12712	-0.251721	2.55082	9.21989	1.06028	0.648153	0	-0.756451	-11.3468	9.21989	1.06028	0.648153	57.3757	5.79158	1.10796	9.21989	1.06028	0.648153	0	0.756451
Phragmites australis (Cav.) Trin. ex Steud.	Gramineae			.	.	#VALUE!	#VALUE!	#VALUE!	3621.19	44.1368	13.3623	34.1641	57.1625	8.67339	34 : 57 : 9 %	CS	57.1625	34.1641	8.67339	87	146	22	@rgb(87,146,22)		614	271	0.947202	No	44.1368	6.36366	-0.235612	2.59244	9.60933	1.07847	0.578391	0	-0.756451	-11.3468	9.60933	1.07847	0.578391	57.3757	5.79158	1.10796	9.60933	1.07847	0.578391	0	0.756451
Phragmites australis (Cav.) Trin. ex Steud.	Gramineae			.	.	#VALUE!	#VALUE!	#VALUE!	2895.08	45.2381	15.2372	29.8597	58.0175	12.1228	30 : 58 : 12 %	S/CSR	58.0175	29.8597	12.1228	76	148	31	@rgb(76,148,31)		420	190	0.794453	No	45.2381	5.68999	-0.191055	2.72374	8.5002	1.12843	0.358832	0	-0.756451	-11.3468	8.5002	1.12843	0.358832	57.3757	5.79158	1.10796	8.5002	1.12843	0.358832	0	0.756451
Phragmites australis (Cav.) Trin. ex Steud.	Gramineae			.	.	#VALUE!	#VALUE!	#VALUE!	2726.75	44.8543	14.4655	29.7543	59.2065	11.0391	30 : 59 : 11 %	S/CSR	59.2065	29.7543	11.0391	76	151	28	@rgb(76,151,28)		420.25	188.5	0.849913	No	44.8543	5.5221	-0.206561	2.67177	8.22378	1.11111	0.445642	0	-0.756451	-11.3468	8.22378	1.11111	0.445642	57.3757	5.79158	1.10796	8.22378	1.11111	0.445642	0	0.756451
Phragmites australis (Cav.) Trin. ex Steud.	Gramineae			.	.	#VALUE!	#VALUE!	#VALUE!	2558.16	43.1629	14.0945	29.9846	59.2466	10.7688	30 : 59 : 11 %	S/CSR	59.2466	29.9846	10.7688	76	151	27	@rgb(76,151,27)		420.5	181.5	0.934266	No	43.1629	5.34866	-0.275208	2.64579	7.93824	1.03363	0.489084	0	-0.756451	-11.3468	7.93824	1.03363	0.489084	57.3757	5.79158	1.10796	7.93824	1.03363	0.489084	0	0.756451
Phragmites australis (Cav.) Trin. ex Steud.	Gramineae			.	.	#VALUE!	#VALUE!	#VALUE!	2304.65	44.7405	14.4492	27.8958	60.7738	11.3304	28 : 61 : 11 %	S/CSR	60.7738	27.8958	11.3304	71	155	29	@rgb(71,155,29)		356.5	159.5	0.854792	No	44.7405	5.07673	-0.21116	2.67064	7.49053	1.10595	0.447525	0	-0.756451	-11.3468	7.49053	1.10595	0.447525	57.3757	5.79158	1.10796	7.49053	1.10595	0.447525	0	0.756451
Phragmites australis (Cav.) Trin. ex Steud.	Gramineae			.	.	#VALUE!	#VALUE!	#VALUE!	3385.74	10.1378	10.3192	21.0336	77.9726	0.993731	21 : 78 : 1 %	S/CS	77.9726	21.0336	0.993731	54	199	3	@rgb(54,199,3)		3236.39	328.1	8.58981	Suc!	89.8622	6.1533	2.182	2.33401	9.263	3.16244	1.01296	0	-0.756451	-11.3468	9.263	3.16244	1.01296	57.3757	5.79158	1.10796	9.263	3.16244	1.01296	0	0.756451
Phragmites australis (Cav.) Trin. ex Steud.	Gramineae			.	.	#VALUE!	#VALUE!	#VALUE!	3151.4	41.7085	15.1875	32.4809	55.0248	12.4942	32 : 55 : 12 %	S/CSR	55.0248	32.4809	12.4942	83	140	32	@rgb(83,140,32)		497.5	207.5	0.920226	No	41.7085	5.93654	-0.33475	2.72047	8.90612	0.965423	0.364293	0	-0.756451	-11.3468	8.90612	0.965423	0.364293	57.3757	5.79158	1.10796	8.90612	0.965423	0.364293	0	0.756451
Phragmites australis (Cav.) Trin. ex Steud.	Gramineae			.	.	#VALUE!	#VALUE!	#VALUE!	2267.2	42.8373	14.7221	28.3714	59.4487	12.1799	28 : 59 : 12 %	S/CSR	59.4487	28.3714	12.1799	72	152	31	@rgb(72,152,31)		359.5	154	0.906406	No	42.8373	5.03531	-0.288493	2.68935	7.42233	1.01849	0.416267	0	-0.756451	-11.3468	7.42233	1.01849	0.416267	57.3757	5.79158	1.10796	7.42233	1.01849	0.416267	0	0.756451
Phragmites australis (Cav.) Trin. ex Steud.	Gramineae			.	.	#VALUE!	#VALUE!	#VALUE!	2970.81	46.1431	9.02981	33.821	66.179	0	34 : 66 : 0 %	S/CS	66.179	33.821	0	86	169	0	@rgb(86,169,0)		713	329	1.29258	No	46.1431	5.76393	-0.154585	2.20053	8.62194	1.16895	1.23868	0	-0.756451	-11.3468	8.62194	1.16895	1.23868	57.3757	5.79158	1.10796	8.62194	1.16895	1.10796	0	0.756451
Phragmites australis (Cav.) Trin. ex Steud.	Gramineae			.	.	#VALUE!	#VALUE!	#VALUE!	2907.72	44.5935	10.2928	33.8137	64.5288	1.65754	34 : 65 : 2 %	S/CS	64.5288	33.8137	1.65754	86	165	4	@rgb(86,165,4)		633.5	282.5	1.20713	No	44.5935	5.7024	-0.217108	2.33144	8.52063	1.09928	1.01729	0	-0.756451	-11.3468	8.52063	1.09928	1.01729	57.3757	5.79158	1.10796	8.52063	1.09928	1.01729	0	0.756451
Phragmites australis (Cav.) Trin. ex Steud.	Gramineae			.	.	#VALUE!	#VALUE!	#VALUE!	2844.62	42.509	12.0791	33.0183	60.4739	6.50783	33 : 60 : 7 %	S/CS	60.4739	33.0183	6.50783	84	154	17	@rgb(84,154,17)		554	235.5	1.11966	No	42.509	5.64019	-0.301912	2.49147	8.41821	1.00316	0.747785	0	-0.756451	-11.3468	8.41821	1.00316	0.747785	57.3757	5.79158	1.10796	8.41821	1.00316	0.747785	0	0.756451
Phragmites australis (Cav.) Trin. ex Steud.	Gramineae			.	.	#VALUE!	#VALUE!	#VALUE!	2793.25	42.2293	11.9882	33.0218	60.6356	6.34266	33 : 61 : 6 %	S/CS	60.6356	33.0218	6.34266	84	155	16	@rgb(84,155,16)		551.75	233	1.14114	No	42.2293	5.58903	-0.313369	2.48392	8.33398	0.990025	0.760475	0	-0.756451	-11.3468	8.33398	0.990025	0.760475	57.3757	5.79158	1.10796	8.33398	0.990025	0.760475	0	0.756451
Phragmites australis (Cav.) Trin. ex Steud.	Gramineae			.	.	#VALUE!	#VALUE!	#VALUE!	2738.73	41.9472	11.8817	33.0252	60.8388	6.13598	33 : 61 : 6 %	S/CS	60.8388	33.0252	6.13598	84	155	16	@rgb(84,155,16)		549.5	230.5	1.16477	No	41.9472	5.53422	-0.32494	2.475	8.24374	0.976725	0.775472	0	-0.756451	-11.3468	8.24374	0.976725	0.775472	57.3757	5.79158	1.10796	8.24374	0.976725	0.775472	0	0.756451
Phragmites australis (Cav.) Trin. ex Steud.	Gramineae			.	.	#VALUE!	#VALUE!	#VALUE!	2882.73	42.38	11.2139	34.0178	61.6365	4.34571	34 : 62 : 4 %	S/CS	61.6365	34.0178	4.34571	87	157	11	@rgb(87,157,11)		606.578	257.068	1.21243	No	42.38	5.67784	-0.307193	2.41715	8.4802	0.997108	0.872794	0	-0.756451	-11.3468	8.4802	0.997108	0.872794	57.3757	5.79158	1.10796	8.4802	0.997108	0.872794	0	0.756451
Phragmites australis (Cav.) Trin. ex Steud.	Gramineae			.	.	#VALUE!	#VALUE!	#VALUE!	2882.73	42.418	11.141	34.0656	61.7859	4.14854	34 : 62 : 4 %	S/CS	61.7859	34.0656	4.14854	87	158	11	@rgb(87,158,11)		610	258.75	1.21846	No	42.418	5.67784	-0.305636	2.41063	8.4802	0.998892	0.883778	0	-0.756451	-11.3468	8.4802	0.998892	0.883778	57.3757	5.79158	1.10796	8.4802	0.998892	0.883778	0	0.756451
Phragmites australis (Cav.) Trin. ex Steud.	Gramineae			.	.	#VALUE!	#VALUE!	#VALUE!	2643.84	42.2546	9.59653	34.5521	65.4479	0	35 : 65 : 0 %	S/CS	65.4479	34.5521	0	88	167	0	@rgb(88,167,0)		652	275.5	1.42406	No	42.2546	5.4375	-0.31233	2.2614	8.0845	0.991216	1.13564	0	-0.756451	-11.3468	8.0845	0.991216	1.13564	57.3757	5.79158	1.10796	8.0845	0.991216	1.10796	0	0.756451
Phragmites australis (Cav.) Trin. ex Steud.	Gramineae			.	.	#VALUE!	#VALUE!	#VALUE!	2694.18	43.0658	9.58781	34.3032	65.6968	0	34 : 66 : 0 %	S/CS	65.6968	34.3032	0	87	168	0	@rgb(87,168,0)		652.49	281	1.37886	No	43.0658	5.48901	-0.279167	2.26049	8.16931	1.02912	1.13717	0	-0.756451	-11.3468	8.16931	1.02912	1.13717	57.3757	5.79158	1.10796	8.16931	1.02912	1.10796	0	0.756451
Phragmites australis (Cav.) Trin. ex Steud.	Gramineae			.	.	#VALUE!	#VALUE!	#VALUE!	2711.89	43.2881	9.59961	34.2552	65.7448	0	34 : 66 : 0 %	S/CS	65.7448	34.2552	0	87	168	0	@rgb(87,168,0)		652.605	282.5	1.36475	No	43.2881	5.50703	-0.270108	2.26172	8.19898	1.03943	1.13509	0	-0.756451	-11.3468	8.19898	1.03943	1.13509	57.3757	5.79158	1.10796	8.19898	1.03943	1.10796	0	0.756451
Phragmites australis (Cav.) Trin. ex Steud.	Gramineae			.	.	#VALUE!	#VALUE!	#VALUE!	2844.62	42.509	12.0791	33.0183	60.4739	6.50783	33 : 60 : 7 %	S/CS	60.4739	33.0183	6.50783	84	154	17	@rgb(84,154,17)		554	235.5	1.11966	No	42.509	5.64019	-0.301912	2.49147	8.41821	1.00316	0.747785	0	-0.756451	-11.3468	8.41821	1.00316	0.747785	57.3757	5.79158	1.10796	8.41821	1.00316	0.747785	0	0.756451
Phragmites australis (Cav.) Trin. ex Steud.	Gramineae			.	.	#VALUE!	#VALUE!	#VALUE!	3026.72	42.8039	10.5461	35.0446	62.5148	2.44059	35 : 63 : 2 %	S/CS	62.5148	35.0446	2.44059	89	159	6	@rgb(89,159,6)		670.5	287	1.26705	No	42.8039	5.81792	-0.289857	2.35575	8.71082	1.01694	0.97627	0	-0.756451	-11.3468	8.71082	1.01694	0.97627	57.3757	5.79158	1.10796	8.71082	1.01694	0.97627	0	0.756451
Phragmites australis (Cav.) Trin. ex Steud.	Gramineae			.	.	#VALUE!	#VALUE!	#VALUE!	3704.75	43.111	11.5233	36.4566	58.6934	4.85008	36 : 59 : 5 %	CS	58.6934	36.4566	4.85008	93	150	12	@rgb(93,150,12)		745.75	321.5	1.14515	No	43.111	6.43666	-0.277325	2.44437	9.72953	1.03122	0.826978	0	-0.756451	-11.3468	9.72953	1.03122	0.826978	57.3757	5.79158	1.10796	9.72953	1.03122	0.826978	0	0.756451
Phragmites australis (Cav.) Trin. ex Steud.	Gramineae			.	.	#VALUE!	#VALUE!	#VALUE!	4382.18	43.3537	12.3268	37.7444	55.8232	6.43242	38 : 56 : 6 %	CS	55.8232	37.7444	6.43242	96	142	16	@rgb(96,142,16)		820	355.5	1.05998	No	43.3537	7.00046	-0.267436	2.51178	10.6578	1.04246	0.713685	0	-0.756451	-11.3468	10.6578	1.04246	0.713685	57.3757	5.79158	1.10796	10.6578	1.04246	0.713685	0	0.756451
Phragmites australis (Cav.) Trin. ex Steud.	Gramineae			.	.	#VALUE!	#VALUE!	#VALUE!	4060.79	43.2	12.8648	36.4291	55.9248	7.64614	36 : 56 : 8 %	CS	55.9248	36.4291	7.64614	93	143	19	@rgb(93,143,19)		730.672	315.65	1.02202	No	43.2	6.73886	-0.273696	2.5545	10.2271	1.03535	0.641992	0	-0.756451	-11.3468	10.2271	1.03535	0.641992	57.3757	5.79158	1.10796	10.2271	1.03535	0.641992	0	0.756451
Phragmites australis (Cav.) Trin. ex Steud.	Gramineae			.	.	#VALUE!	#VALUE!	#VALUE!	3739.39	43.0556	13.4028	35.0709	56.0962	8.83296	35 : 56 : 9 %	CS	56.0962	35.0709	8.83296	89	143	23	@rgb(89,143,23)		648	279	0.986791	No	43.0556	6.46669	-0.279585	2.59547	9.77896	1.02865	0.573319	0	-0.756451	-11.3468	9.77896	1.02865	0.573319	57.3757	5.79158	1.10796	9.77896	1.02865	0.573319	0	0.756451
Phragmites australis (Cav.) Trin. ex Steud.	Gramineae			.	.	#VALUE!	#VALUE!	#VALUE!	4136.6	48.4427	9.4985	36.7806	63.2194	0	37 : 63 : 0 %	S/CS	63.2194	36.7806	0	94	161	0	@rgb(94,161,0)		899	435.5	1.12049	No	48.4427	6.80147	-0.0623116	2.25113	10.3301	1.26993	1.15301	0	-0.756451	-11.3468	10.3301	1.26993	1.15301	57.3757	5.79158	1.10796	10.3301	1.26993	1.10796	0	0.756451
Phragmites australis (Cav.) Trin. ex Steud.	Gramineae			.	.	#VALUE!	#VALUE!	#VALUE!	1436.67	41.7355	14.2244	24.1306	63.5687	12.3007	24 : 64 : 12 %	S/CS	63.5687	24.1306	12.3007	62	162	31	@rgb(62,162,31)		242	101	0.981438	No	41.7355	4.00829	-0.333639	2.65496	5.73146	0.966703	0.473742	0	-0.756451	-11.3468	5.73146	0.966703	0.473742	57.3757	5.79158	1.10796	5.73146	0.966703	0.473742	0	0.756451
Phragmites australis (Cav.) Trin. ex Steud.	Gramineae			.	.	#VALUE!	#VALUE!	#VALUE!	2739.63	40.0558	12.7129	33.394	58.2839	8.32205	33 : 58 : 8 %	CS	58.2839	33.394	8.32205	85	149	21	@rgb(85,149,21)		538	215.5	1.17717	No	40.0558	5.53512	-0.403142	2.54262	8.24523	0.885899	0.661919	0	-0.756451	-11.3468	8.24523	0.885899	0.661919	57.3757	5.79158	1.10796	8.24523	0.885899	0.661919	0	0.756451
Phragmites australis (Cav.) Trin. ex Steud.	Gramineae			.	.	#VALUE!	#VALUE!	#VALUE!	2263.92	41.3631	12.8632	30.2641	60.9804	8.75558	30 : 61 : 9 %	S/CS	60.9804	30.2641	8.75558	77	155	22	@rgb(77,155,22)		425.5	176	1.10207	No	41.3631	5.03167	-0.348975	2.55437	7.41634	0.948986	0.642204	0	-0.756451	-11.3468	7.41634	0.948986	0.642204	57.3757	5.79158	1.10796	7.41634	0.948986	0.642204	0	0.756451
Phragmites australis (Cav.) Trin. ex Steud.	Gramineae			.	.	#VALUE!	#VALUE!	#VALUE!	2412.31	38.77	14.0503	31.5616	56.8269	11.6114	32 : 57 : 12 %	S/CSR	56.8269	31.5616	11.6114	80	145	30	@rgb(80,145,30)		442.845	171.691	1.12404	No	38.77	5.19395	-0.456991	2.64264	7.68353	0.82239	0.494345	0	-0.756451	-11.3468	7.68353	0.82239	0.494345	57.3757	5.79158	1.10796	7.68353	0.82239	0.494345	0	0.756451
Phragmites australis (Cav.) Trin. ex Steud.	Gramineae			.	.	#VALUE!	#VALUE!	#VALUE!	1821.43	39.1	14.3722	27.8765	59.3752	12.7483	28 : 59 : 13 %	S/CSR	59.3752	27.8765	12.7483	71	151	33	@rgb(71,151,33)		324.126	126.733	1.08372	No	39.1	4.51323	-0.443111	2.66529	6.56279	0.838836	0.456465	0	-0.756451	-11.3468	6.56279	0.838836	0.456465	57.3757	5.79158	1.10796	6.56279	0.838836	0.456465	0	0.756451
Phragmites australis (Cav.) Trin. ex Steud.	Gramineae			.	.	#VALUE!	#VALUE!	#VALUE!	2995.34	44.775	9.70936	34.6529	65.3471	0	35 : 65 : 0 %	S/CS	65.3471	34.6529	0	88	167	0	@rgb(88,167,0)		689	308.5	1.27031	No	44.775	5.78768	-0.209764	2.27309	8.66103	1.10752	1.11587	0	-0.756451	-11.3468	8.66103	1.10752	1.11587	57.3757	5.79158	1.10796	8.66103	1.10752	1.10796	0	0.756451
Phragmites australis (Cav.) Trin. ex Steud.	Gramineae			.	.	#VALUE!	#VALUE!	#VALUE!	2428.15	46.7337	10.4437	30.429	67.4765	2.09448	30 : 67 : 2 %	S/CS	67.4765	30.429	2.09448	78	172	5	@rgb(78,172,5)		497.5	232.5	1.09137	No	46.7337	5.21098	-0.13084	2.34599	7.71155	1.19514	0.992733	0	-0.756451	-11.3468	7.71155	1.19514	0.992733	57.3757	5.79158	1.10796	7.71155	1.19514	0.992733	0	0.756451
Phragmites australis (Cav.) Trin. ex Steud.	Gramineae			.	.	#VALUE!	#VALUE!	#VALUE!	1030.62	44.0678	11.3255	21.5282	73.1821	5.28968	22 : 73 : 5 %	S/CS	73.1821	21.5282	5.28968	55	187	13	@rgb(55,187,13)		206.5	91	1.12068	No	44.0678	3.39493	-0.238411	2.42706	4.72161	1.07531	0.856119	0	-0.756451	-11.3468	4.72161	1.07531	0.856119	57.3757	5.79158	1.10796	4.72161	1.07531	0.856119	0	0.756451
Phragmites australis (Cav.) Trin. ex Steud.	Gramineae			.	.	#VALUE!	#VALUE!	#VALUE!	1125.83	42.5263	11.1468	23.2042	71.9593	4.83654	23 : 72 : 5 %	S/CS	71.9593	23.2042	4.83654	59	183	12	@rgb(59,183,12)		237.5	101	1.21244	No	42.5263	3.54827	-0.301204	2.41115	4.97407	1.00397	0.882901	0	-0.756451	-11.3468	4.97407	1.00397	0.882901	57.3757	5.79158	1.10796	4.97407	1.00397	0.882901	0	0.756451
Phragmites australis (Cav.) Trin. ex Steud.	Gramineae			.	.	#VALUE!	#VALUE!	#VALUE!	3199.71	46.5909	11.1488	33.1834	62.9806	3.836	33 : 63 : 4 %	S/CS	62.9806	33.1834	3.836	85	161	10	@rgb(85,161,10)		616	287	1.02822	No	46.5909	5.98187	-0.136576	2.41133	8.98074	1.18883	0.882595	0	-0.756451	-11.3468	8.98074	1.18883	0.882595	57.3757	5.79158	1.10796	8.98074	1.18883	0.882595	0	0.756451
Phragmites australis (Cav.) Trin. ex Steud.	Gramineae			.	.	#VALUE!	#VALUE!	#VALUE!	1683.7	44.4	10.9748	26.8497	69.2313	3.91895	27 : 69 : 4 %	S/CS	69.2313	26.8497	3.91895	68	177	10	@rgb(68,177,10)		345.53	153.415	1.14103	No	44.4	4.33924	-0.224944	2.3956	6.27632	1.09048	0.909098	0	-0.756451	-11.3468	6.27632	1.09048	0.909098	57.3757	5.79158	1.10796	6.27632	1.09048	0.909098	0	0.756451
Phragmites australis (Cav.) Trin. ex Steud.	Gramineae			.	.	#VALUE!	#VALUE!	#VALUE!	1664.51	43.2432	11.5591	26.7943	67.5405	5.66522	27 : 68 : 6 %	S/CS	67.5405	26.7943	5.66522	68	172	14	@rgb(68,172,14)		333	144	1.13547	No	43.2432	4.31444	-0.271934	2.44747	6.23549	1.03735	0.821767	0	-0.756451	-11.3468	6.23549	1.03735	0.821767	57.3757	5.79158	1.10796	6.23549	1.03735	0.821767	0	0.756451
Phragmites australis (Cav.) Trin. ex Steud.	Gramineae			.	.	#VALUE!	#VALUE!	#VALUE!	2241.6	44.9431	12.7545	28.5264	63.4286	8.04501	29 : 63 : 8 %	S/CS	63.4286	28.5264	8.04501	73	162	21	@rgb(73,162,21)		391.05	175.75	0.960475	No	44.9431	5.0068	-0.20297	2.54588	7.3754	1.11512	0.656441	0	-0.756451	-11.3468	7.3754	1.11512	0.656441	57.3757	5.79158	1.10796	7.3754	1.11512	0.656441	0	0.756451
Phragmites australis (Cav.) Trin. ex Steud.	Gramineae			.	.	#VALUE!	#VALUE!	#VALUE!	2241.57	46.2653	10.8028	29.3987	67.4386	3.1627	29 : 67 : 3 %	S/CS	67.4386	29.3987	3.1627	75	172	8	@rgb(75,172,8)		448.5	207.5	1.07514	No	46.2653	5.00677	-0.149666	2.3798	7.37535	1.17439	0.935721	0	-0.756451	-11.3468	7.37535	1.17439	0.935721	57.3757	5.79158	1.10796	7.37535	1.17439	0.935721	0	0.756451
Phragmites australis (Cav.) Trin. ex Steud.	Gramineae			.	.	#VALUE!	#VALUE!	#VALUE!	2106.7	46.1356	10.8593	28.6944	67.9463	3.3593	29 : 68 : 3 %	S/CS	67.9463	28.6944	3.3593	73	173	9	@rgb(73,173,9)		420.5	194	1.07514	No	46.1356	4.85381	-0.154887	2.38502	7.12351	1.16861	0.926925	0	-0.756451	-11.3468	7.12351	1.16861	0.926925	57.3757	5.79158	1.10796	7.12351	1.16861	0.926925	0	0.756451
Phragmites australis (Cav.) Trin. ex Steud.	Gramineae			.	.	#VALUE!	#VALUE!	#VALUE!	1701.96	45.92	11.3317	26.027	69.1741	4.79893	26 : 69 : 5 %	S/CS	69.1741	26.027	4.79893	66	176	12	@rgb(66,176,12)		327.078	150.194	1.0393	No	45.92	4.3627	-0.163564	2.4276	6.31495	1.15901	0.855202	0	-0.756451	-11.3468	6.31495	1.15901	0.855202	57.3757	5.79158	1.10796	6.31495	1.15901	0.855202	0	0.756451
Phragmites australis (Cav.) Trin. ex Steud.	Gramineae			.	.	#VALUE!	#VALUE!	#VALUE!	1823.5	45.5604	11.6518	26.7059	67.6809	5.61316	27 : 68 : 6 %	S/CS	67.6809	26.7059	5.61316	68	173	14	@rgb(68,173,14)		343.5	156.5	1.0255	No	45.5604	4.5158	-0.178053	2.45546	6.56701	1.14292	0.808333	0	-0.756451	-11.3468	6.56701	1.14292	0.808333	57.3757	5.79158	1.10796	6.56701	1.14292	0.808333	0	0.756451
Phragmites australis (Cav.) Trin. ex Steud.	Gramineae			.	.	#VALUE!	#VALUE!	#VALUE!	1944.96	44.9296	12.1941	27.3112	65.741	6.94775	27 : 66 : 7 %	S/CS	65.741	27.3112	6.94775	70	168	18	@rgb(70,168,18)		355	159.5	1.00516	No	44.9296	4.66377	-0.203516	2.50095	6.81063	1.11451	0.731861	0	-0.756451	-11.3468	6.81063	1.11451	0.731861	57.3757	5.79158	1.10796	6.81063	1.11451	0.731861	0	0.756451
Phragmites australis (Cav.) Trin. ex Steud.	Gramineae			.	.	#VALUE!	#VALUE!	#VALUE!	1166.43	45.1178	11.6063	22.1799	71.9242	5.89593	22 : 72 : 6 %	S/CS	71.9242	22.1799	5.89593	57	183	15	@rgb(57,183,15)		222.75	100.5	1.04807	No	45.1178	3.6117	-0.19591	2.45155	5.0785	1.12302	0.81491	0	-0.756451	-11.3468	5.0785	1.12302	0.81491	57.3757	5.79158	1.10796	5.0785	1.12302	0.81491	0	0.756451
Phragmites australis (Cav.) Trin. ex Steud.	Gramineae			.	.	#VALUE!	#VALUE!	#VALUE!	2866.71	40.669	12.41	33.8518	58.6671	7.48111	34 : 59 : 7 %	CS	58.6671	33.8518	7.48111	86	150	19	@rgb(86,150,19)		568	231	1.17556	No	40.669	5.66205	-0.377665	2.5185	8.4542	0.915671	0.702388	0	-0.756451	-11.3468	8.4542	0.915671	0.702388	57.3757	5.79158	1.10796	8.4542	0.915671	0.702388	0	0.756451
Phragmites australis (Cav.) Trin. ex Steud.	Gramineae			.	.	#VALUE!	#VALUE!	#VALUE!	3843.46	42.513	11.7717	37.03	57.5248	5.44522	37 : 58 : 5 %	CS	57.5248	37.03	5.44522	94	147	14	@rgb(94,147,14)		768	326.5	1.1487	No	42.513	6.55606	-0.301748	2.4657	9.92609	1.00334	0.791111	0	-0.756451	-11.3468	9.92609	1.00334	0.791111	57.3757	5.79158	1.10796	9.92609	1.00334	0.791111	0	0.756451
Phragmites australis (Cav.) Trin. ex Steud.	Gramineae			.	.	#VALUE!	#VALUE!	#VALUE!	3655.75	42.5133	11.9469	36.2404	57.854	5.9056	36 : 58 : 6 %	CS	57.854	36.2404	5.9056	92	148	15	@rgb(92,148,15)		719.775	306	1.13185	No	42.5133	6.39396	-0.301737	2.48047	9.65921	1.00336	0.766276	0	-0.756451	-11.3468	9.65921	1.00336	0.766276	57.3757	5.79158	1.10796	9.65921	1.00336	0.766276	0	0.756451
Phragmites australis (Cav.) Trin. ex Steud.	Gramineae			.	.	#VALUE!	#VALUE!	#VALUE!	3468.08	42.6022	12.105	35.3932	58.2872	6.31954	35 : 58 : 6 %	CS	58.2872	35.3932	6.31954	90	149	16	@rgb(90,149,16)		672.5	286.5	1.11301	No	42.6022	6.22767	-0.298099	2.49362	9.38544	1.00752	0.744185	0	-0.756451	-11.3468	9.38544	1.00752	0.744185	57.3757	5.79158	1.10796	9.38544	1.00752	0.744185	0	0.756451
Phragmites australis (Cav.) Trin. ex Steud.	Gramineae			.	.	#VALUE!	#VALUE!	#VALUE!	3092.79	43.3362	12.273	33.4492	59.787	6.7638	33 : 60 : 7 %	S/CS	59.787	33.4492	6.7638	85	152	17	@rgb(85,152,17)		581.5	252	1.06538	No	43.3362	5.88108	-0.268147	2.5074	8.8148	1.04166	0.721033	0	-0.756451	-11.3468	8.8148	1.04166	0.721033	57.3757	5.79158	1.10796	8.8148	1.04166	0.721033	0	0.756451
Phragmites australis (Cav.) Trin. ex Steud.	Gramineae			.	.	#VALUE!	#VALUE!	#VALUE!	4366.13	42.0817	11.612	39.0584	55.9703	4.97134	39 : 56 : 5 %	CS	55.9703	39.0584	4.97134	100	143	13	@rgb(100,143,13)		893.5	376	1.18526	No	42.0817	6.98763	-0.31942	2.45204	10.6366	0.983074	0.814076	0	-0.756451	-11.3468	10.6366	0.983074	0.814076	57.3757	5.79158	1.10796	10.6366	0.983074	0.814076	0	0.756451
Phragmites australis (Cav.) Trin. ex Steud.	Gramineae			.	.	#VALUE!	#VALUE!	#VALUE!	2497.99	36.1059	13.0785	34.446	55.5562	9.9978	34 : 56 : 10 %	CS	55.5562	34.446	9.9978	88	142	25	@rgb(88,142,25)		529	191	1.35309	No	36.1059	5.28539	-0.570772	2.57097	7.83406	0.685547	0.614373	0	-0.756451	-11.3468	7.83406	0.685547	0.614373	57.3757	5.79158	1.10796	7.83406	0.685547	0.614373	0	0.756451
Phragmites australis (Cav.) Trin. ex Steud.	Gramineae			.	.	#VALUE!	#VALUE!	#VALUE!	2928.25	32.707	14.6102	37.7167	48.492	13.7914	38 : 48 : 14 %	CS/CSR	48.492	37.7167	13.7914	96	124	35	@rgb(96,124,35)		612.79	200.425	1.40823	No	32.707	5.7225	-0.721469	2.68172	8.55372	0.498638	0.429009	0	-0.756451	-11.3468	8.55372	0.498638	0.429009	57.3757	5.79158	1.10796	8.55372	0.498638	0.429009	0	0.756451
Phragmites australis (Cav.) Trin. ex Steud.	Gramineae			.	.	#VALUE!	#VALUE!	#VALUE!	4419.12	45.5704	11.7686	37.1608	57.7799	5.05928	37 : 58 : 5 %	CS	57.7799	37.1608	5.05928	95	147	13	@rgb(95,147,13)		824	375.5	1.01491	No	45.5704	7.02991	-0.17765	2.46544	10.7062	1.14337	0.791548	0	-0.756451	-11.3468	10.7062	1.14337	0.791548	57.3757	5.79158	1.10796	10.7062	1.14337	0.791548	0	0.756451
Phragmites australis (Cav.) Trin. ex Steud.	Gramineae			.	.	#VALUE!	#VALUE!	#VALUE!	2548.81	10.1378	9.67694	18.746	81.254	0	19 : 81 : 0 %	S/CS	81.254	18.746	0	48	207	0	@rgb(48,207,0)		2598.09	263.39	9.15995	Suc!	89.8622	5.33888	2.182	2.26975	7.92213	3.16244	1.12153	0	-0.756451	-11.3468	7.92213	3.16244	1.12153	57.3757	5.79158	1.10796	7.92213	3.16244	1.10796	0	0.756451
Phragmites australis (Cav.) Trin. ex Steud.	Gramineae			.	.	#VALUE!	#VALUE!	#VALUE!	2398.27	10.1378	13.481	17.2085	77.1566	5.63488	17 : 77 : 6 %	S/CS	77.1566	17.2085	5.63488	44	197	14	@rgb(44,197,14)		1754.81	177.9	6.57521	Suc!	89.8622	5.17881	2.182	2.60128	7.6586	3.16244	0.563581	0	-0.756451	-11.3468	7.6586	3.16244	0.563581	57.3757	5.79158	1.10796	7.6586	3.16244	0.563581	0	0.756451
				.	.	#VALUE!	#VALUE!	#VALUE!				#DIV/0!	#DIV/0!	#NUM!	#DIV/0!	#DIV/0!	#DIV/0!	#DIV/0!	#NUM!	#DIV/0!	#DIV/0!	#NUM!	#DIV/0!		#DIV/0!	#DIV/0!	#DIV/0!	#DIV/0!	#DIV/0!	0	#DIV/0!	#NUM!	-0.8678	#DIV/0!	#NUM!	0	-0.756451	-11.3468	0	#DIV/0!	#NUM!	57.3757	5.79158	1.10796	0	#DIV/0!	#NUM!	0	0.756451
				.	.	#VALUE!	#VALUE!	#VALUE!				#DIV/0!	#DIV/0!	#NUM!	#DIV/0!	#DIV/0!	#DIV/0!	#DIV/0!	#NUM!	#DIV/0!	#DIV/0!	#NUM!	#DIV/0!		#DIV/0!	#DIV/0!	#DIV/0!	#DIV/0!	#DIV/0!	0	#DIV/0!	#NUM!	-0.8678	#DIV/0!	#NUM!	0	-0.756451	-11.3468	0	#DIV/0!	#NUM!	57.3757	5.79158	1.10796	0	#DIV/0!	#NUM!	0	0.756451
				.	.	#VALUE!	#VALUE!	#VALUE!				#DIV/0!	#DIV/0!	#NUM!	#DIV/0!	#DIV/0!	#DIV/0!	#DIV/0!	#NUM!	#DIV/0!	#DIV/0!	#NUM!	#DIV/0!		#DIV/0!	#DIV/0!	#DIV/0!	#DIV/0!	#DIV/0!	0	#DIV/0!	#NUM!	-0.8678	#DIV/0!	#NUM!	0	-0.756451	-11.3468	0	#DIV/0!	#NUM!	57.3757	5.79158	1.10796	0	#DIV/0!	#NUM!	0	0.756451
				.	.	#VALUE!	#VALUE!	#VALUE!				#DIV/0!	#DIV/0!	#NUM!	#DIV/0!	#DIV/0!	#DIV/0!	#DIV/0!	#NUM!	#DIV/0!	#DIV/0!	#NUM!	#DIV/0!		#DIV/0!	#DIV/0!	#DIV/0!	#DIV/0!	#DIV/0!	0	#DIV/0!	#NUM!	-0.8678	#DIV/0!	#NUM!	0	-0.756451	-11.3468	0	#DIV/0!	#NUM!	57.3757	5.79158	1.10796	0	#DIV/0!	#NUM!	0	0.756451
				.	.	#VALUE!	#VALUE!	#VALUE!				#DIV/0!	#DIV/0!	#NUM!	#DIV/0!	#DIV/0!	#DIV/0!	#DIV/0!	#NUM!	#DIV/0!	#DIV/0!	#NUM!	#DIV/0!		#DIV/0!	#DIV/0!	#DIV/0!	#DIV/0!	#DIV/0!	0	#DIV/0!	#NUM!	-0.8678	#DIV/0!	#NUM!	0	-0.756451	-11.3468	0	#DIV/0!	#NUM!	57.3757	5.79158	1.10796	0	#DIV/0!	#NUM!	0	0.756451
				.	.	#VALUE!	#VALUE!	#VALUE!				#DIV/0!	#DIV/0!	#NUM!	#DIV/0!	#DIV/0!	#DIV/0!	#DIV/0!	#NUM!	#DIV/0!	#DIV/0!	#NUM!	#DIV/0!		#DIV/0!	#DIV/0!	#DIV/0!	#DIV/0!	#DIV/0!	0	#DIV/0!	#NUM!	-0.8678	#DIV/0!	#NUM!	0	-0.756451	-11.3468	0	#DIV/0!	#NUM!	57.3757	5.79158	1.10796	0	#DIV/0!	#NUM!	0	0.756451
				.	.	#VALUE!	#VALUE!	#VALUE!				#DIV/0!	#DIV/0!	#NUM!	#DIV/0!	#DIV/0!	#DIV/0!	#DIV/0!	#NUM!	#DIV/0!	#DIV/0!	#NUM!	#DIV/0!		#DIV/0!	#DIV/0!	#DIV/0!	#DIV/0!	#DIV/0!	0	#DIV/0!	#NUM!	-0.8678	#DIV/0!	#NUM!	0	-0.756451	-11.3468	0	#DIV/0!	#NUM!	57.3757	5.79158	1.10796	0	#DIV/0!	#NUM!	0	0.756451
			.	.	.	#VALUE!	#VALUE!	#VALUE!	.	#VALUE!	#VALUE!	#VALUE!	#VALUE!	#VALUE!	#VALUE!	#VALUE!	#VALUE!	#VALUE!	#VALUE!	#VALUE!	#VALUE!	#VALUE!	#VALUE!		#VALUE!	#VALUE!	#VALUE!	#VALUE!	#VALUE!	#VALUE!	#VALUE!	#VALUE!	#VALUE!	#VALUE!	#VALUE!	0	-0.756451	-11.3468	#VALUE!	#VALUE!	#VALUE!	57.3757	5.79158	1.10796	#VALUE!	#VALUE!	#VALUE!	0	0.756451
			.	.	.	#VALUE!	#VALUE!	#VALUE!	.	#VALUE!	#VALUE!	#VALUE!	#VALUE!	#VALUE!	#VALUE!	#VALUE!	#VALUE!	#VALUE!	#VALUE!	#VALUE!	#VALUE!	#VALUE!	#VALUE!		#VALUE!	#VALUE!	#VALUE!	#VALUE!	#VALUE!	#VALUE!	#VALUE!	#VALUE!	#VALUE!	#VALUE!	#VALUE!	0	-0.756451	-11.3468	#VALUE!	#VALUE!	#VALUE!	57.3757	5.79158	1.10796	#VALUE!	#VALUE!	#VALUE!	0	0.756451
			.	.	.	#VALUE!	#VALUE!	#VALUE!	.	#VALUE!	#VALUE!	#VALUE!	#VALUE!	#VALUE!	#VALUE!	#VALUE!	#VALUE!	#VALUE!	#VALUE!	#VALUE!	#VALUE!	#VALUE!	#VALUE!		#VALUE!	#VALUE!	#VALUE!	#VALUE!	#VALUE!	#VALUE!	#VALUE!	#VALUE!	#VALUE!	#VALUE!	#VALUE!	0	-0.756451	-11.3468	#VALUE!	#VALUE!	#VALUE!	57.3757	5.79158	1.10796	#VALUE!	#VALUE!	#VALUE!	0	0.756451
			.	.	.	#VALUE!	#VALUE!	#VALUE!	.	#VALUE!	#VALUE!	#VALUE!	#VALUE!	#VALUE!	#VALUE!	#VALUE!	#VALUE!	#VALUE!	#VALUE!	#VALUE!	#VALUE!	#VALUE!	#VALUE!		#VALUE!	#VALUE!	#VALUE!	#VALUE!	#VALUE!	#VALUE!	#VALUE!	#VALUE!	#VALUE!	#VALUE!	#VALUE!	0	-0.756451	-11.3468	#VALUE!	#VALUE!	#VALUE!	57.3757	5.79158	1.10796	#VALUE!	#VALUE!	#VALUE!	0	0.756451
			.	.	.	#VALUE!	#VALUE!	#VALUE!	.	#VALUE!	#VALUE!	#VALUE!	#VALUE!	#VALUE!	#VALUE!	#VALUE!	#VALUE!	#VALUE!	#VALUE!	#VALUE!	#VALUE!	#VALUE!	#VALUE!		#VALUE!	#VALUE!	#VALUE!	#VALUE!	#VALUE!	#VALUE!	#VALUE!	#VALUE!	#VALUE!	#VALUE!	#VALUE!	0	-0.756451	-11.3468	#VALUE!	#VALUE!	#VALUE!	57.3757	5.79158	1.10796	#VALUE!	#VALUE!	#VALUE!	0	0.756451
			.	.	.	#VALUE!	#VALUE!	#VALUE!	.	#VALUE!	#VALUE!	#VALUE!	#VALUE!	#VALUE!	#VALUE!	#VALUE!	#VALUE!	#VALUE!	#VALUE!	#VALUE!	#VALUE!	#VALUE!	#VALUE!		#VALUE!	#VALUE!	#VALUE!	#VALUE!	#VALUE!	#VALUE!	#VALUE!	#VALUE!	#VALUE!	#VALUE!	#VALUE!	0	-0.756451	-11.3468	#VALUE!	#VALUE!	#VALUE!	57.3757	5.79158	1.10796	#VALUE!	#VALUE!	#VALUE!	0	0.756451
			.	.	.	#VALUE!	#VALUE!	#VALUE!	.	#VALUE!	#VALUE!	#VALUE!	#VALUE!	#VALUE!	#VALUE!	#VALUE!	#VALUE!	#VALUE!	#VALUE!	#VALUE!	#VALUE!	#VALUE!	#VALUE!		#VALUE!	#VALUE!	#VALUE!	#VALUE!	#VALUE!	#VALUE!	#VALUE!	#VALUE!	#VALUE!	#VALUE!	#VALUE!	0	-0.756451	-11.3468	#VALUE!	#VALUE!	#VALUE!	57.3757	5.79158	1.10796	#VALUE!	#VALUE!	#VALUE!	0	0.756451
			.	.	.	#VALUE!	#VALUE!	#VALUE!	.	#VALUE!	#VALUE!	#VALUE!	#VALUE!	#VALUE!	#VALUE!	#VALUE!	#VALUE!	#VALUE!	#VALUE!	#VALUE!	#VALUE!	#VALUE!	#VALUE!		#VALUE!	#VALUE!	#VALUE!	#VALUE!	#VALUE!	#VALUE!	#VALUE!	#VALUE!	#VALUE!	#VALUE!	#VALUE!	0	-0.756451	-11.3468	#VALUE!	#VALUE!	#VALUE!	57.3757	5.79158	1.10796	#VALUE!	#VALUE!	#VALUE!	0	0.756451
			.	.	.	#VALUE!	#VALUE!	#VALUE!	.	#VALUE!	#VALUE!	#VALUE!	#VALUE!	#VALUE!	#VALUE!	#VALUE!	#VALUE!	#VALUE!	#VALUE!	#VALUE!	#VALUE!	#VALUE!	#VALUE!		#VALUE!	#VALUE!	#VALUE!	#VALUE!	#VALUE!	#VALUE!	#VALUE!	#VALUE!	#VALUE!	#VALUE!	#VALUE!	0	-0.756451	-11.3468	#VALUE!	#VALUE!	#VALUE!	57.3757	5.79158	1.10796	#VALUE!	#VALUE!	#VALUE!	0	0.756451
			.	.	.	#VALUE!	#VALUE!	#VALUE!	.	#VALUE!	#VALUE!	#VALUE!	#VALUE!	#VALUE!	#VALUE!	#VALUE!	#VALUE!	#VALUE!	#VALUE!	#VALUE!	#VALUE!	#VALUE!	#VALUE!		#VALUE!	#VALUE!	#VALUE!	#VALUE!	#VALUE!	#VALUE!	#VALUE!	#VALUE!	#VALUE!	#VALUE!	#VALUE!	0	-0.756451	-11.3468	#VALUE!	#VALUE!	#VALUE!	57.3757	5.79158	1.10796	#VALUE!	#VALUE!	#VALUE!	0	0.756451
			.	.	.	#VALUE!	#VALUE!	#VALUE!	.	#VALUE!	#VALUE!	#VALUE!	#VALUE!	#VALUE!	#VALUE!	#VALUE!	#VALUE!	#VALUE!	#VALUE!	#VALUE!	#VALUE!	#VALUE!	#VALUE!		#VALUE!	#VALUE!	#VALUE!	#VALUE!	#VALUE!	#VALUE!	#VALUE!	#VALUE!	#VALUE!	#VALUE!	#VALUE!	0	-0.756451	-11.3468	#VALUE!	#VALUE!	#VALUE!	57.3757	5.79158	1.10796	#VALUE!	#VALUE!	#VALUE!	0	0.756451
			.	.	.	#VALUE!	#VALUE!	#VALUE!	.	#VALUE!	#VALUE!	#VALUE!	#VALUE!	#VALUE!	#VALUE!	#VALUE!	#VALUE!	#VALUE!	#VALUE!	#VALUE!	#VALUE!	#VALUE!	#VALUE!		#VALUE!	#VALUE!	#VALUE!	#VALUE!	#VALUE!	#VALUE!	#VALUE!	#VALUE!	#VALUE!	#VALUE!	#VALUE!	0	-0.756451	-11.3468	#VALUE!	#VALUE!	#VALUE!	57.3757	5.79158	1.10796	#VALUE!	#VALUE!	#VALUE!	0	0.756451
			.	.	.	#VALUE!	#VALUE!	#VALUE!	.	#VALUE!	#VALUE!	#VALUE!	#VALUE!	#VALUE!	#VALUE!	#VALUE!	#VALUE!	#VALUE!	#VALUE!	#VALUE!	#VALUE!	#VALUE!	#VALUE!		#VALUE!	#VALUE!	#VALUE!	#VALUE!	#VALUE!	#VALUE!	#VALUE!	#VALUE!	#VALUE!	#VALUE!	#VALUE!	0	-0.756451	-11.3468	#VALUE!	#VALUE!	#VALUE!	57.3757	5.79158	1.10796	#VALUE!	#VALUE!	#VALUE!	0	0.756451
			.	.	.	#VALUE!	#VALUE!	#VALUE!	.	#VALUE!	#VALUE!	#VALUE!	#VALUE!	#VALUE!	#VALUE!	#VALUE!	#VALUE!	#VALUE!	#VALUE!	#VALUE!	#VALUE!	#VALUE!	#VALUE!		#VALUE!	#VALUE!	#VALUE!	#VALUE!	#VALUE!	#VALUE!	#VALUE!	#VALUE!	#VALUE!	#VALUE!	#VALUE!	0	-0.756451	-11.3468	#VALUE!	#VALUE!	#VALUE!	57.3757	5.79158	1.10796	#VALUE!	#VALUE!	#VALUE!	0	0.756451
			.	.	.	#VALUE!	#VALUE!	#VALUE!	.	#VALUE!	#VALUE!	#VALUE!	#VALUE!	#VALUE!	#VALUE!	#VALUE!	#VALUE!	#VALUE!	#VALUE!	#VALUE!	#VALUE!	#VALUE!	#VALUE!		#VALUE!	#VALUE!	#VALUE!	#VALUE!	#VALUE!	#VALUE!	#VALUE!	#VALUE!	#VALUE!	#VALUE!	#VALUE!	0	-0.756451	-11.3468	#VALUE!	#VALUE!	#VALUE!	57.3757	5.79158	1.10796	#VALUE!	#VALUE!	#VALUE!	0	0.756451
			.	.	.	#VALUE!	#VALUE!	#VALUE!	.	#VALUE!	#VALUE!	#VALUE!	#VALUE!	#VALUE!	#VALUE!	#VALUE!	#VALUE!	#VALUE!	#VALUE!	#VALUE!	#VALUE!	#VALUE!	#VALUE!		#VALUE!	#VALUE!	#VALUE!	#VALUE!	#VALUE!	#VALUE!	#VALUE!	#VALUE!	#VALUE!	#VALUE!	#VALUE!	0	-0.756451	-11.3468	#VALUE!	#VALUE!	#VALUE!	57.3757	5.79158	1.10796	#VALUE!	#VALUE!	#VALUE!	0	0.756451
			.	.	.	#VALUE!	#VALUE!	#VALUE!	.	#VALUE!	#VALUE!	#VALUE!	#VALUE!	#VALUE!	#VALUE!	#VALUE!	#VALUE!	#VALUE!	#VALUE!	#VALUE!	#VALUE!	#VALUE!	#VALUE!		#VALUE!	#VALUE!	#VALUE!	#VALUE!	#VALUE!	#VALUE!	#VALUE!	#VALUE!	#VALUE!	#VALUE!	#VALUE!	0	-0.756451	-11.3468	#VALUE!	#VALUE!	#VALUE!	57.3757	5.79158	1.10796	#VALUE!	#VALUE!	#VALUE!	0	0.756451
			.	.	.	#VALUE!	#VALUE!	#VALUE!	.	#VALUE!	#VALUE!	#VALUE!	#VALUE!	#VALUE!	#VALUE!	#VALUE!	#VALUE!	#VALUE!	#VALUE!	#VALUE!	#VALUE!	#VALUE!	#VALUE!		#VALUE!	#VALUE!	#VALUE!	#VALUE!	#VALUE!	#VALUE!	#VALUE!	#VALUE!	#VALUE!	#VALUE!	#VALUE!	0	-0.756451	-11.3468	#VALUE!	#VALUE!	#VALUE!	57.3757	5.79158	1.10796	#VALUE!	#VALUE!	#VALUE!	0	0.756451
			.	.	.	#VALUE!	#VALUE!	#VALUE!	.	#VALUE!	#VALUE!	#VALUE!	#VALUE!	#VALUE!	#VALUE!	#VALUE!	#VALUE!	#VALUE!	#VALUE!	#VALUE!	#VALUE!	#VALUE!	#VALUE!		#VALUE!	#VALUE!	#VALUE!	#VALUE!	#VALUE!	#VALUE!	#VALUE!	#VALUE!	#VALUE!	#VALUE!	#VALUE!	0	-0.756451	-11.3468	#VALUE!	#VALUE!	#VALUE!	57.3757	5.79158	1.10796	#VALUE!	#VALUE!	#VALUE!	0	0.756451
			.	.	.	#VALUE!	#VALUE!	#VALUE!	.	#VALUE!	#VALUE!	#VALUE!	#VALUE!	#VALUE!	#VALUE!	#VALUE!	#VALUE!	#VALUE!	#VALUE!	#VALUE!	#VALUE!	#VALUE!	#VALUE!		#VALUE!	#VALUE!	#VALUE!	#VALUE!	#VALUE!	#VALUE!	#VALUE!	#VALUE!	#VALUE!	#VALUE!	#VALUE!	0	-0.756451	-11.3468	#VALUE!	#VALUE!	#VALUE!	57.3757	5.79158	1.10796	#VALUE!	#VALUE!	#VALUE!	0	0.756451
			.	.	.	#VALUE!	#VALUE!	#VALUE!	.	#VALUE!	#VALUE!	#VALUE!	#VALUE!	#VALUE!	#VALUE!	#VALUE!	#VALUE!	#VALUE!	#VALUE!	#VALUE!	#VALUE!	#VALUE!	#VALUE!		#VALUE!	#VALUE!	#VALUE!	#VALUE!	#VALUE!	#VALUE!	#VALUE!	#VALUE!	#VALUE!	#VALUE!	#VALUE!	0	-0.756451	-11.3468	#VALUE!	#VALUE!	#VALUE!	57.3757	5.79158	1.10796	#VALUE!	#VALUE!	#VALUE!	0	0.756451
			.	.	.	#VALUE!	#VALUE!	#VALUE!	.	#VALUE!	#VALUE!	#VALUE!	#VALUE!	#VALUE!	#VALUE!	#VALUE!	#VALUE!	#VALUE!	#VALUE!	#VALUE!	#VALUE!	#VALUE!	#VALUE!		#VALUE!	#VALUE!	#VALUE!	#VALUE!	#VALUE!	#VALUE!	#VALUE!	#VALUE!	#VALUE!	#VALUE!	#VALUE!	0	-0.756451	-11.3468	#VALUE!	#VALUE!	#VALUE!	57.3757	5.79158	1.10796	#VALUE!	#VALUE!	#VALUE!	0	0.756451
			.	.	.	#VALUE!	#VALUE!	#VALUE!	.	#VALUE!	#VALUE!	#VALUE!	#VALUE!	#VALUE!	#VALUE!	#VALUE!	#VALUE!	#VALUE!	#VALUE!	#VALUE!	#VALUE!	#VALUE!	#VALUE!		#VALUE!	#VALUE!	#VALUE!	#VALUE!	#VALUE!	#VALUE!	#VALUE!	#VALUE!	#VALUE!	#VALUE!	#VALUE!	0	-0.756451	-11.3468	#VALUE!	#VALUE!	#VALUE!	57.3757	5.79158	1.10796	#VALUE!	#VALUE!	#VALUE!	0	0.756451
			.	.	.	#VALUE!	#VALUE!	#VALUE!	.	#VALUE!	#VALUE!	#VALUE!	#VALUE!	#VALUE!	#VALUE!	#VALUE!	#VALUE!	#VALUE!	#VALUE!	#VALUE!	#VALUE!	#VALUE!	#VALUE!		#VALUE!	#VALUE!	#VALUE!	#VALUE!	#VALUE!	#VALUE!	#VALUE!	#VALUE!	#VALUE!	#VALUE!	#VALUE!	0	-0.756451	-11.3468	#VALUE!	#VALUE!	#VALUE!	57.3757	5.79158	1.10796	#VALUE!	#VALUE!	#VALUE!	0	0.756451
			.	.	.	#VALUE!	#VALUE!	#VALUE!	.	#VALUE!	#VALUE!	#VALUE!	#VALUE!	#VALUE!	#VALUE!	#VALUE!	#VALUE!	#VALUE!	#VALUE!	#VALUE!	#VALUE!	#VALUE!	#VALUE!		#VALUE!	#VALUE!	#VALUE!	#VALUE!	#VALUE!	#VALUE!	#VALUE!	#VALUE!	#VALUE!	#VALUE!	#VALUE!	0	-0.756451	-11.3468	#VALUE!	#VALUE!	#VALUE!	57.3757	5.79158	1.10796	#VALUE!	#VALUE!	#VALUE!	0	0.756451
			.	.	.	#VALUE!	#VALUE!	#VALUE!	.	#VALUE!	#VALUE!	#VALUE!	#VALUE!	#VALUE!	#VALUE!	#VALUE!	#VALUE!	#VALUE!	#VALUE!	#VALUE!	#VALUE!	#VALUE!	#VALUE!		#VALUE!	#VALUE!	#VALUE!	#VALUE!	#VALUE!	#VALUE!	#VALUE!	#VALUE!	#VALUE!	#VALUE!	#VALUE!	0	-0.756451	-11.3468	#VALUE!	#VALUE!	#VALUE!	57.3757	5.79158	1.10796	#VALUE!	#VALUE!	#VALUE!	0	0.756451
			.	.	.	#VALUE!	#VALUE!	#VALUE!	.	#VALUE!	#VALUE!	#VALUE!	#VALUE!	#VALUE!	#VALUE!	#VALUE!	#VALUE!	#VALUE!	#VALUE!	#VALUE!	#VALUE!	#VALUE!	#VALUE!		#VALUE!	#VALUE!	#VALUE!	#VALUE!	#VALUE!	#VALUE!	#VALUE!	#VALUE!	#VALUE!	#VALUE!	#VALUE!	0	-0.756451	-11.3468	#VALUE!	#VALUE!	#VALUE!	57.3757	5.79158	1.10796	#VALUE!	#VALUE!	#VALUE!	0	0.756451
			.	.	.	#VALUE!	#VALUE!	#VALUE!	.	#VALUE!	#VALUE!	#VALUE!	#VALUE!	#VALUE!	#VALUE!	#VALUE!	#VALUE!	#VALUE!	#VALUE!	#VALUE!	#VALUE!	#VALUE!	#VALUE!		#VALUE!	#VALUE!	#VALUE!	#VALUE!	#VALUE!	#VALUE!	#VALUE!	#VALUE!	#VALUE!	#VALUE!	#VALUE!	0	-0.756451	-11.3468	#VALUE!	#VALUE!	#VALUE!	57.3757	5.79158	1.10796	#VALUE!	#VALUE!	#VALUE!	0	0.756451
			.	.	.	#VALUE!	#VALUE!	#VALUE!	.	#VALUE!	#VALUE!	#VALUE!	#VALUE!	#VALUE!	#VALUE!	#VALUE!	#VALUE!	#VALUE!	#VALUE!	#VALUE!	#VALUE!	#VALUE!	#VALUE!		#VALUE!	#VALUE!	#VALUE!	#VALUE!	#VALUE!	#VALUE!	#VALUE!	#VALUE!	#VALUE!	#VALUE!	#VALUE!	0	-0.756451	-11.3468	#VALUE!	#VALUE!	#VALUE!	57.3757	5.79158	1.10796	#VALUE!	#VALUE!	#VALUE!	0	0.756451
			.	.	.	#VALUE!	#VALUE!	#VALUE!	.	#VALUE!	#VALUE!	#VALUE!	#VALUE!	#VALUE!	#VALUE!	#VALUE!	#VALUE!	#VALUE!	#VALUE!	#VALUE!	#VALUE!	#VALUE!	#VALUE!		#VALUE!	#VALUE!	#VALUE!	#VALUE!	#VALUE!	#VALUE!	#VALUE!	#VALUE!	#VALUE!	#VALUE!	#VALUE!	0	-0.756451	-11.3468	#VALUE!	#VALUE!	#VALUE!	57.3757	5.79158	1.10796	#VALUE!	#VALUE!	#VALUE!	0	0.756451
			.	.	.	#VALUE!	#VALUE!	#VALUE!	.	#VALUE!	#VALUE!	#VALUE!	#VALUE!	#VALUE!	#VALUE!	#VALUE!	#VALUE!	#VALUE!	#VALUE!	#VALUE!	#VALUE!	#VALUE!	#VALUE!		#VALUE!	#VALUE!	#VALUE!	#VALUE!	#VALUE!	#VALUE!	#VALUE!	#VALUE!	#VALUE!	#VALUE!	#VALUE!	0	-0.756451	-11.3468	#VALUE!	#VALUE!	#VALUE!	57.3757	5.79158	1.10796	#VALUE!	#VALUE!	#VALUE!	0	0.756451
			.	.	.	#VALUE!	#VALUE!	#VALUE!	.	#VALUE!	#VALUE!	#VALUE!	#VALUE!	#VALUE!	#VALUE!	#VALUE!	#VALUE!	#VALUE!	#VALUE!	#VALUE!	#VALUE!	#VALUE!	#VALUE!		#VALUE!	#VALUE!	#VALUE!	#VALUE!	#VALUE!	#VALUE!	#VALUE!	#VALUE!	#VALUE!	#VALUE!	#VALUE!	0	-0.756451	-11.3468	#VALUE!	#VALUE!	#VALUE!	57.3757	5.79158	1.10796	#VALUE!	#VALUE!	#VALUE!	0	0.756451
			.	.	.	#VALUE!	#VALUE!	#VALUE!	.	#VALUE!	#VALUE!	#VALUE!	#VALUE!	#VALUE!	#VALUE!	#VALUE!	#VALUE!	#VALUE!	#VALUE!	#VALUE!	#VALUE!	#VALUE!	#VALUE!		#VALUE!	#VALUE!	#VALUE!	#VALUE!	#VALUE!	#VALUE!	#VALUE!	#VALUE!	#VALUE!	#VALUE!	#VALUE!	0	-0.756451	-11.3468	#VALUE!	#VALUE!	#VALUE!	57.3757	5.79158	1.10796	#VALUE!	#VALUE!	#VALUE!	0	0.756451
			.	.	.	#VALUE!	#VALUE!	#VALUE!	.	#VALUE!	#VALUE!	#VALUE!	#VALUE!	#VALUE!	#VALUE!	#VALUE!	#VALUE!	#VALUE!	#VALUE!	#VALUE!	#VALUE!	#VALUE!	#VALUE!		#VALUE!	#VALUE!	#VALUE!	#VALUE!	#VALUE!	#VALUE!	#VALUE!	#VALUE!	#VALUE!	#VALUE!	#VALUE!	0	-0.756451	-11.3468	#VALUE!	#VALUE!	#VALUE!	57.3757	5.79158	1.10796	#VALUE!	#VALUE!	#VALUE!	0	0.756451
			.	.	.	#VALUE!	#VALUE!	#VALUE!	.	#VALUE!	#VALUE!	#VALUE!	#VALUE!	#VALUE!	#VALUE!	#VALUE!	#VALUE!	#VALUE!	#VALUE!	#VALUE!	#VALUE!	#VALUE!	#VALUE!		#VALUE!	#VALUE!	#VALUE!	#VALUE!	#VALUE!	#VALUE!	#VALUE!	#VALUE!	#VALUE!	#VALUE!	#VALUE!	0	-0.756451	-11.3468	#VALUE!	#VALUE!	#VALUE!	57.3757	5.79158	1.10796	#VALUE!	#VALUE!	#VALUE!	0	0.756451
			.	.	.	#VALUE!	#VALUE!	#VALUE!	.	#VALUE!	#VALUE!	#VALUE!	#VALUE!	#VALUE!	#VALUE!	#VALUE!	#VALUE!	#VALUE!	#VALUE!	#VALUE!	#VALUE!	#VALUE!	#VALUE!		#VALUE!	#VALUE!	#VALUE!	#VALUE!	#VALUE!	#VALUE!	#VALUE!	#VALUE!	#VALUE!	#VALUE!	#VALUE!	0	-0.756451	-11.3468	#VALUE!	#VALUE!	#VALUE!	57.3757	5.79158	1.10796	#VALUE!	#VALUE!	#VALUE!	0	0.756451
			.	.	.	#VALUE!	#VALUE!	#VALUE!	.	#VALUE!	#VALUE!	#VALUE!	#VALUE!	#VALUE!	#VALUE!	#VALUE!	#VALUE!	#VALUE!	#VALUE!	#VALUE!	#VALUE!	#VALUE!	#VALUE!		#VALUE!	#VALUE!	#VALUE!	#VALUE!	#VALUE!	#VALUE!	#VALUE!	#VALUE!	#VALUE!	#VALUE!	#VALUE!	0	-0.756451	-11.3468	#VALUE!	#VALUE!	#VALUE!	57.3757	5.79158	1.10796	#VALUE!	#VALUE!	#VALUE!	0	0.756451
			.	.	.	#VALUE!	#VALUE!	#VALUE!	.	#VALUE!	#VALUE!	#VALUE!	#VALUE!	#VALUE!	#VALUE!	#VALUE!	#VALUE!	#VALUE!	#VALUE!	#VALUE!	#VALUE!	#VALUE!	#VALUE!		#VALUE!	#VALUE!	#VALUE!	#VALUE!	#VALUE!	#VALUE!	#VALUE!	#VALUE!	#VALUE!	#VALUE!	#VALUE!	0	-0.756451	-11.3468	#VALUE!	#VALUE!	#VALUE!	57.3757	5.79158	1.10796	#VALUE!	#VALUE!	#VALUE!	0	0.756451
			.	.	.	#VALUE!	#VALUE!	#VALUE!	.	#VALUE!	#VALUE!	#VALUE!	#VALUE!	#VALUE!	#VALUE!	#VALUE!	#VALUE!	#VALUE!	#VALUE!	#VALUE!	#VALUE!	#VALUE!	#VALUE!		#VALUE!	#VALUE!	#VALUE!	#VALUE!	#VALUE!	#VALUE!	#VALUE!	#VALUE!	#VALUE!	#VALUE!	#VALUE!	0	-0.756451	-11.3468	#VALUE!	#VALUE!	#VALUE!	57.3757	5.79158	1.10796	#VALUE!	#VALUE!	#VALUE!	0	0.756451
			.	.	.	#VALUE!	#VALUE!	#VALUE!	.	#VALUE!	#VALUE!	#VALUE!	#VALUE!	#VALUE!	#VALUE!	#VALUE!	#VALUE!	#VALUE!	#VALUE!	#VALUE!	#VALUE!	#VALUE!	#VALUE!		#VALUE!	#VALUE!	#VALUE!	#VALUE!	#VALUE!	#VALUE!	#VALUE!	#VALUE!	#VALUE!	#VALUE!	#VALUE!	0	-0.756451	-11.3468	#VALUE!	#VALUE!	#VALUE!	57.3757	5.79158	1.10796	#VALUE!	#VALUE!	#VALUE!	0	0.756451
			.	.	.	#VALUE!	#VALUE!	#VALUE!	.	#VALUE!	#VALUE!	#VALUE!	#VALUE!	#VALUE!	#VALUE!	#VALUE!	#VALUE!	#VALUE!	#VALUE!	#VALUE!	#VALUE!	#VALUE!	#VALUE!		#VALUE!	#VALUE!	#VALUE!	#VALUE!	#VALUE!	#VALUE!	#VALUE!	#VALUE!	#VALUE!	#VALUE!	#VALUE!	0	-0.756451	-11.3468	#VALUE!	#VALUE!	#VALUE!	57.3757	5.79158	1.10796	#VALUE!	#VALUE!	#VALUE!	0	0.756451
			.	.	.	#VALUE!	#VALUE!	#VALUE!	.	#VALUE!	#VALUE!	#VALUE!	#VALUE!	#VALUE!	#VALUE!	#VALUE!	#VALUE!	#VALUE!	#VALUE!	#VALUE!	#VALUE!	#VALUE!	#VALUE!		#VALUE!	#VALUE!	#VALUE!	#VALUE!	#VALUE!	#VALUE!	#VALUE!	#VALUE!	#VALUE!	#VALUE!	#VALUE!	0	-0.756451	-11.3468	#VALUE!	#VALUE!	#VALUE!	57.3757	5.79158	1.10796	#VALUE!	#VALUE!	#VALUE!	0	0.756451
			.	.	.	#VALUE!	#VALUE!	#VALUE!	.	#VALUE!	#VALUE!	#VALUE!	#VALUE!	#VALUE!	#VALUE!	#VALUE!	#VALUE!	#VALUE!	#VALUE!	#VALUE!	#VALUE!	#VALUE!	#VALUE!		#VALUE!	#VALUE!	#VALUE!	#VALUE!	#VALUE!	#VALUE!	#VALUE!	#VALUE!	#VALUE!	#VALUE!	#VALUE!	0	-0.756451	-11.3468	#VALUE!	#VALUE!	#VALUE!	57.3757	5.79158	1.10796	#VALUE!	#VALUE!	#VALUE!	0	0.756451
			.	.	.	#VALUE!	#VALUE!	#VALUE!	.	#VALUE!	#VALUE!	#VALUE!	#VALUE!	#VALUE!	#VALUE!	#VALUE!	#VALUE!	#VALUE!	#VALUE!	#VALUE!	#VALUE!	#VALUE!	#VALUE!		#VALUE!	#VALUE!	#VALUE!	#VALUE!	#VALUE!	#VALUE!	#VALUE!	#VALUE!	#VALUE!	#VALUE!	#VALUE!	0	-0.756451	-11.3468	#VALUE!	#VALUE!	#VALUE!	57.3757	5.79158	1.10796	#VALUE!	#VALUE!	#VALUE!	0	0.756451
			.	.	.	#VALUE!	#VALUE!	#VALUE!	.	#VALUE!	#VALUE!	#VALUE!	#VALUE!	#VALUE!	#VALUE!	#VALUE!	#VALUE!	#VALUE!	#VALUE!	#VALUE!	#VALUE!	#VALUE!	#VALUE!		#VALUE!	#VALUE!	#VALUE!	#VALUE!	#VALUE!	#VALUE!	#VALUE!	#VALUE!	#VALUE!	#VALUE!	#VALUE!	0	-0.756451	-11.3468	#VALUE!	#VALUE!	#VALUE!	57.3757	5.79158	1.10796	#VALUE!	#VALUE!	#VALUE!	0	0.756451
			.	.	.	#VALUE!	#VALUE!	#VALUE!	.	#VALUE!	#VALUE!	#VALUE!	#VALUE!	#VALUE!	#VALUE!	#VALUE!	#VALUE!	#VALUE!	#VALUE!	#VALUE!	#VALUE!	#VALUE!	#VALUE!		#VALUE!	#VALUE!	#VALUE!	#VALUE!	#VALUE!	#VALUE!	#VALUE!	#VALUE!	#VALUE!	#VALUE!	#VALUE!	0	-0.756451	-11.3468	#VALUE!	#VALUE!	#VALUE!	57.3757	5.79158	1.10796	#VALUE!	#VALUE!	#VALUE!	0	0.756451
			.	.	.	#VALUE!	#VALUE!	#VALUE!	.	#VALUE!	#VALUE!	#VALUE!	#VALUE!	#VALUE!	#VALUE!	#VALUE!	#VALUE!	#VALUE!	#VALUE!	#VALUE!	#VALUE!	#VALUE!	#VALUE!		#VALUE!	#VALUE!	#VALUE!	#VALUE!	#VALUE!	#VALUE!	#VALUE!	#VALUE!	#VALUE!	#VALUE!	#VALUE!	0	-0.756451	-11.3468	#VALUE!	#VALUE!	#VALUE!	57.3757	5.79158	1.10796	#VALUE!	#VALUE!	#VALUE!	0	0.756451
			.	.	.	#VALUE!	#VALUE!	#VALUE!	.	#VALUE!	#VALUE!	#VALUE!	#VALUE!	#VALUE!	#VALUE!	#VALUE!	#VALUE!	#VALUE!	#VALUE!	#VALUE!	#VALUE!	#VALUE!	#VALUE!		#VALUE!	#VALUE!	#VALUE!	#VALUE!	#VALUE!	#VALUE!	#VALUE!	#VALUE!	#VALUE!	#VALUE!	#VALUE!	0	-0.756451	-11.3468	#VALUE!	#VALUE!	#VALUE!	57.3757	5.79158	1.10796	#VALUE!	#VALUE!	#VALUE!	0	0.756451
			.	.	.	#VALUE!	#VALUE!	#VALUE!	.	#VALUE!	#VALUE!	#VALUE!	#VALUE!	#VALUE!	#VALUE!	#VALUE!	#VALUE!	#VALUE!	#VALUE!	#VALUE!	#VALUE!	#VALUE!	#VALUE!		#VALUE!	#VALUE!	#VALUE!	#VALUE!	#VALUE!	#VALUE!	#VALUE!	#VALUE!	#VALUE!	#VALUE!	#VALUE!	0	-0.756451	-11.3468	#VALUE!	#VALUE!	#VALUE!	57.3757	5.79158	1.10796	#VALUE!	#VALUE!	#VALUE!	0	0.756451
			.	.	.	#VALUE!	#VALUE!	#VALUE!	.	#VALUE!	#VALUE!	#VALUE!	#VALUE!	#VALUE!	#VALUE!	#VALUE!	#VALUE!	#VALUE!	#VALUE!	#VALUE!	#VALUE!	#VALUE!	#VALUE!		#VALUE!	#VALUE!	#VALUE!	#VALUE!	#VALUE!	#VALUE!	#VALUE!	#VALUE!	#VALUE!	#VALUE!	#VALUE!	0	-0.756451	-11.3468	#VALUE!	#VALUE!	#VALUE!	57.3757	5.79158	1.10796	#VALUE!	#VALUE!	#VALUE!	0	0.756451
			.	.	.	#VALUE!	#VALUE!	#VALUE!	.	#VALUE!	#VALUE!	#VALUE!	#VALUE!	#VALUE!	#VALUE!	#VALUE!	#VALUE!	#VALUE!	#VALUE!	#VALUE!	#VALUE!	#VALUE!	#VALUE!		#VALUE!	#VALUE!	#VALUE!	#VALUE!	#VALUE!	#VALUE!	#VALUE!	#VALUE!	#VALUE!	#VALUE!	#VALUE!	0	-0.756451	-11.3468	#VALUE!	#VALUE!	#VALUE!	57.3757	5.79158	1.10796	#VALUE!	#VALUE!	#VALUE!	0	0.756451
			.	.	.	#VALUE!	#VALUE!	#VALUE!	.	#VALUE!	#VALUE!	#VALUE!	#VALUE!	#VALUE!	#VALUE!	#VALUE!	#VALUE!	#VALUE!	#VALUE!	#VALUE!	#VALUE!	#VALUE!	#VALUE!		#VALUE!	#VALUE!	#VALUE!	#VALUE!	#VALUE!	#VALUE!	#VALUE!	#VALUE!	#VALUE!	#VALUE!	#VALUE!	0	-0.756451	-11.3468	#VALUE!	#VALUE!	#VALUE!	57.3757	5.79158	1.10796	#VALUE!	#VALUE!	#VALUE!	0	0.756451
			.	.	.	#VALUE!	#VALUE!	#VALUE!	.	#VALUE!	#VALUE!	#VALUE!	#VALUE!	#VALUE!	#VALUE!	#VALUE!	#VALUE!	#VALUE!	#VALUE!	#VALUE!	#VALUE!	#VALUE!	#VALUE!		#VALUE!	#VALUE!	#VALUE!	#VALUE!	#VALUE!	#VALUE!	#VALUE!	#VALUE!	#VALUE!	#VALUE!	#VALUE!	0	-0.756451	-11.3468	#VALUE!	#VALUE!	#VALUE!	57.3757	5.79158	1.10796	#VALUE!	#VALUE!	#VALUE!	0	0.756451
			.	.	.	#VALUE!	#VALUE!	#VALUE!	.	#VALUE!	#VALUE!	#VALUE!	#VALUE!	#VALUE!	#VALUE!	#VALUE!	#VALUE!	#VALUE!	#VALUE!	#VALUE!	#VALUE!	#VALUE!	#VALUE!		#VALUE!	#VALUE!	#VALUE!	#VALUE!	#VALUE!	#VALUE!	#VALUE!	#VALUE!	#VALUE!	#VALUE!	#VALUE!	0	-0.756451	-11.3468	#VALUE!	#VALUE!	#VALUE!	57.3757	5.79158	1.10796	#VALUE!	#VALUE!	#VALUE!	0	0.756451
			.	.	.	#VALUE!	#VALUE!	#VALUE!	.	#VALUE!	#VALUE!	#VALUE!	#VALUE!	#VALUE!	#VALUE!	#VALUE!	#VALUE!	#VALUE!	#VALUE!	#VALUE!	#VALUE!	#VALUE!	#VALUE!		#VALUE!	#VALUE!	#VALUE!	#VALUE!	#VALUE!	#VALUE!	#VALUE!	#VALUE!	#VALUE!	#VALUE!	#VALUE!	0	-0.756451	-11.3468	#VALUE!	#VALUE!	#VALUE!	57.3757	5.79158	1.10796	#VALUE!	#VALUE!	#VALUE!	0	0.756451
			.	.	.	#VALUE!	#VALUE!	#VALUE!	.	#VALUE!	#VALUE!	#VALUE!	#VALUE!	#VALUE!	#VALUE!	#VALUE!	#VALUE!	#VALUE!	#VALUE!	#VALUE!	#VALUE!	#VALUE!	#VALUE!		#VALUE!	#VALUE!	#VALUE!	#VALUE!	#VALUE!	#VALUE!	#VALUE!	#VALUE!	#VALUE!	#VALUE!	#VALUE!	0	-0.756451	-11.3468	#VALUE!	#VALUE!	#VALUE!	57.3757	5.79158	1.10796	#VALUE!	#VALUE!	#VALUE!	0	0.756451
			.	.	.	#VALUE!	#VALUE!	#VALUE!	.	#VALUE!	#VALUE!	#VALUE!	#VALUE!	#VALUE!	#VALUE!	#VALUE!	#VALUE!	#VALUE!	#VALUE!	#VALUE!	#VALUE!	#VALUE!	#VALUE!		#VALUE!	#VALUE!	#VALUE!	#VALUE!	#VALUE!	#VALUE!	#VALUE!	#VALUE!	#VALUE!	#VALUE!	#VALUE!	0	-0.756451	-11.3468	#VALUE!	#VALUE!	#VALUE!	57.3757	5.79158	1.10796	#VALUE!	#VALUE!	#VALUE!	0	0.756451
			.	.	.	#VALUE!	#VALUE!	#VALUE!	.	#VALUE!	#VALUE!	#VALUE!	#VALUE!	#VALUE!	#VALUE!	#VALUE!	#VALUE!	#VALUE!	#VALUE!	#VALUE!	#VALUE!	#VALUE!	#VALUE!		#VALUE!	#VALUE!	#VALUE!	#VALUE!	#VALUE!	#VALUE!	#VALUE!	#VALUE!	#VALUE!	#VALUE!	#VALUE!	0	-0.756451	-11.3468	#VALUE!	#VALUE!	#VALUE!	57.3757	5.79158	1.10796	#VALUE!	#VALUE!	#VALUE!	0	0.756451
			.	.	.	#VALUE!	#VALUE!	#VALUE!	.	#VALUE!	#VALUE!	#VALUE!	#VALUE!	#VALUE!	#VALUE!	#VALUE!	#VALUE!	#VALUE!	#VALUE!	#VALUE!	#VALUE!	#VALUE!	#VALUE!		#VALUE!	#VALUE!	#VALUE!	#VALUE!	#VALUE!	#VALUE!	#VALUE!	#VALUE!	#VALUE!	#VALUE!	#VALUE!	0	-0.756451	-11.3468	#VALUE!	#VALUE!	#VALUE!	57.3757	5.79158	1.10796	#VALUE!	#VALUE!	#VALUE!	0	0.756451
			.	.	.	#VALUE!	#VALUE!	#VALUE!	.	#VALUE!	#VALUE!	#VALUE!	#VALUE!	#VALUE!	#VALUE!	#VALUE!	#VALUE!	#VALUE!	#VALUE!	#VALUE!	#VALUE!	#VALUE!	#VALUE!		#VALUE!	#VALUE!	#VALUE!	#VALUE!	#VALUE!	#VALUE!	#VALUE!	#VALUE!	#VALUE!	#VALUE!	#VALUE!	0	-0.756451	-11.3468	#VALUE!	#VALUE!	#VALUE!	57.3757	5.79158	1.10796	#VALUE!	#VALUE!	#VALUE!	0	0.756451
			.	.	.	#VALUE!	#VALUE!	#VALUE!	.	#VALUE!	#VALUE!	#VALUE!	#VALUE!	#VALUE!	#VALUE!	#VALUE!	#VALUE!	#VALUE!	#VALUE!	#VALUE!	#VALUE!	#VALUE!	#VALUE!		#VALUE!	#VALUE!	#VALUE!	#VALUE!	#VALUE!	#VALUE!	#VALUE!	#VALUE!	#VALUE!	#VALUE!	#VALUE!	0	-0.756451	-11.3468	#VALUE!	#VALUE!	#VALUE!	57.3757	5.79158	1.10796	#VALUE!	#VALUE!	#VALUE!	0	0.756451
			.	.	.	#VALUE!	#VALUE!	#VALUE!	.	#VALUE!	#VALUE!	#VALUE!	#VALUE!	#VALUE!	#VALUE!	#VALUE!	#VALUE!	#VALUE!	#VALUE!	#VALUE!	#VALUE!	#VALUE!	#VALUE!		#VALUE!	#VALUE!	#VALUE!	#VALUE!	#VALUE!	#VALUE!	#VALUE!	#VALUE!	#VALUE!	#VALUE!	#VALUE!	0	-0.756451	-11.3468	#VALUE!	#VALUE!	#VALUE!	57.3757	5.79158	1.10796	#VALUE!	#VALUE!	#VALUE!	0	0.756451
			.	.	.	#VALUE!	#VALUE!	#VALUE!	.	#VALUE!	#VALUE!	#VALUE!	#VALUE!	#VALUE!	#VALUE!	#VALUE!	#VALUE!	#VALUE!	#VALUE!	#VALUE!	#VALUE!	#VALUE!	#VALUE!		#VALUE!	#VALUE!	#VALUE!	#VALUE!	#VALUE!	#VALUE!	#VALUE!	#VALUE!	#VALUE!	#VALUE!	#VALUE!	0	-0.756451	-11.3468	#VALUE!	#VALUE!	#VALUE!	57.3757	5.79158	1.10796	#VALUE!	#VALUE!	#VALUE!	0	0.756451
			.	.	.	#VALUE!	#VALUE!	#VALUE!	.	#VALUE!	#VALUE!	#VALUE!	#VALUE!	#VALUE!	#VALUE!	#VALUE!	#VALUE!	#VALUE!	#VALUE!	#VALUE!	#VALUE!	#VALUE!	#VALUE!		#VALUE!	#VALUE!	#VALUE!	#VALUE!	#VALUE!	#VALUE!	#VALUE!	#VALUE!	#VALUE!	#VALUE!	#VALUE!	0	-0.756451	-11.3468	#VALUE!	#VALUE!	#VALUE!	57.3757	5.79158	1.10796	#VALUE!	#VALUE!	#VALUE!	0	0.756451
			.	.	.	#VALUE!	#VALUE!	#VALUE!	.	#VALUE!	#VALUE!	#VALUE!	#VALUE!	#VALUE!	#VALUE!	#VALUE!	#VALUE!	#VALUE!	#VALUE!	#VALUE!	#VALUE!	#VALUE!	#VALUE!		#VALUE!	#VALUE!	#VALUE!	#VALUE!	#VALUE!	#VALUE!	#VALUE!	#VALUE!	#VALUE!	#VALUE!	#VALUE!	0	-0.756451	-11.3468	#VALUE!	#VALUE!	#VALUE!	57.3757	5.79158	1.10796	#VALUE!	#VALUE!	#VALUE!	0	0.756451
			.	.	.	#VALUE!	#VALUE!	#VALUE!	.	#VALUE!	#VALUE!	#VALUE!	#VALUE!	#VALUE!	#VALUE!	#VALUE!	#VALUE!	#VALUE!	#VALUE!	#VALUE!	#VALUE!	#VALUE!	#VALUE!		#VALUE!	#VALUE!	#VALUE!	#VALUE!	#VALUE!	#VALUE!	#VALUE!	#VALUE!	#VALUE!	#VALUE!	#VALUE!	0	-0.756451	-11.3468	#VALUE!	#VALUE!	#VALUE!	57.3757	5.79158	1.10796	#VALUE!	#VALUE!	#VALUE!	0	0.756451
			.	.	.	#VALUE!	#VALUE!	#VALUE!	.	#VALUE!	#VALUE!	#VALUE!	#VALUE!	#VALUE!	#VALUE!	#VALUE!	#VALUE!	#VALUE!	#VALUE!	#VALUE!	#VALUE!	#VALUE!	#VALUE!		#VALUE!	#VALUE!	#VALUE!	#VALUE!	#VALUE!	#VALUE!	#VALUE!	#VALUE!	#VALUE!	#VALUE!	#VALUE!	0	-0.756451	-11.3468	#VALUE!	#VALUE!	#VALUE!	57.3757	5.79158	1.10796	#VALUE!	#VALUE!	#VALUE!	0	0.756451
			.	.	.	#VALUE!	#VALUE!	#VALUE!	.	#VALUE!	#VALUE!	#VALUE!	#VALUE!	#VALUE!	#VALUE!	#VALUE!	#VALUE!	#VALUE!	#VALUE!	#VALUE!	#VALUE!	#VALUE!	#VALUE!		#VALUE!	#VALUE!	#VALUE!	#VALUE!	#VALUE!	#VALUE!	#VALUE!	#VALUE!	#VALUE!	#VALUE!	#VALUE!	0	-0.756451	-11.3468	#VALUE!	#VALUE!	#VALUE!	57.3757	5.79158	1.10796	#VALUE!	#VALUE!	#VALUE!	0	0.756451
			.	.	.	#VALUE!	#VALUE!	#VALUE!	.	#VALUE!	#VALUE!	#VALUE!	#VALUE!	#VALUE!	#VALUE!	#VALUE!	#VALUE!	#VALUE!	#VALUE!	#VALUE!	#VALUE!	#VALUE!	#VALUE!		#VALUE!	#VALUE!	#VALUE!	#VALUE!	#VALUE!	#VALUE!	#VALUE!	#VALUE!	#VALUE!	#VALUE!	#VALUE!	0	-0.756451	-11.3468	#VALUE!	#VALUE!	#VALUE!	57.3757	5.79158	1.10796	#VALUE!	#VALUE!	#VALUE!	0	0.756451
			.	.	.	#VALUE!	#VALUE!	#VALUE!	.	#VALUE!	#VALUE!	#VALUE!	#VALUE!	#VALUE!	#VALUE!	#VALUE!	#VALUE!	#VALUE!	#VALUE!	#VALUE!	#VALUE!	#VALUE!	#VALUE!		#VALUE!	#VALUE!	#VALUE!	#VALUE!	#VALUE!	#VALUE!	#VALUE!	#VALUE!	#VALUE!	#VALUE!	#VALUE!	0	-0.756451	-11.3468	#VALUE!	#VALUE!	#VALUE!	57.3757	5.79158	1.10796	#VALUE!	#VALUE!	#VALUE!	0	0.756451
			.	.	.	#VALUE!	#VALUE!	#VALUE!	.	#VALUE!	#VALUE!	#VALUE!	#VALUE!	#VALUE!	#VALUE!	#VALUE!	#VALUE!	#VALUE!	#VALUE!	#VALUE!	#VALUE!	#VALUE!	#VALUE!		#VALUE!	#VALUE!	#VALUE!	#VALUE!	#VALUE!	#VALUE!	#VALUE!	#VALUE!	#VALUE!	#VALUE!	#VALUE!	0	-0.756451	-11.3468	#VALUE!	#VALUE!	#VALUE!	57.3757	5.79158	1.10796	#VALUE!	#VALUE!	#VALUE!	0	0.756451
			.	.	.	#VALUE!	#VALUE!	#VALUE!	.	#VALUE!	#VALUE!	#VALUE!	#VALUE!	#VALUE!	#VALUE!	#VALUE!	#VALUE!	#VALUE!	#VALUE!	#VALUE!	#VALUE!	#VALUE!	#VALUE!		#VALUE!	#VALUE!	#VALUE!	#VALUE!	#VALUE!	#VALUE!	#VALUE!	#VALUE!	#VALUE!	#VALUE!	#VALUE!	0	-0.756451	-11.3468	#VALUE!	#VALUE!	#VALUE!	57.3757	5.79158	1.10796	#VALUE!	#VALUE!	#VALUE!	0	0.756451
			.	.	.	#VALUE!	#VALUE!	#VALUE!	.	#VALUE!	#VALUE!	#VALUE!	#VALUE!	#VALUE!	#VALUE!	#VALUE!	#VALUE!	#VALUE!	#VALUE!	#VALUE!	#VALUE!	#VALUE!	#VALUE!		#VALUE!	#VALUE!	#VALUE!	#VALUE!	#VALUE!	#VALUE!	#VALUE!	#VALUE!	#VALUE!	#VALUE!	#VALUE!	0	-0.756451	-11.3468	#VALUE!	#VALUE!	#VALUE!	57.3757	5.79158	1.10796	#VALUE!	#VALUE!	#VALUE!	0	0.756451
			.	.	.	#VALUE!	#VALUE!	#VALUE!	.	#VALUE!	#VALUE!	#VALUE!	#VALUE!	#VALUE!	#VALUE!	#VALUE!	#VALUE!	#VALUE!	#VALUE!	#VALUE!	#VALUE!	#VALUE!	#VALUE!		#VALUE!	#VALUE!	#VALUE!	#VALUE!	#VALUE!	#VALUE!	#VALUE!	#VALUE!	#VALUE!	#VALUE!	#VALUE!	0	-0.756451	-11.3468	#VALUE!	#VALUE!	#VALUE!	57.3757	5.79158	1.10796	#VALUE!	#VALUE!	#VALUE!	0	0.756451
			.	.	.	#VALUE!	#VALUE!	#VALUE!	.	#VALUE!	#VALUE!	#VALUE!	#VALUE!	#VALUE!	#VALUE!	#VALUE!	#VALUE!	#VALUE!	#VALUE!	#VALUE!	#VALUE!	#VALUE!	#VALUE!		#VALUE!	#VALUE!	#VALUE!	#VALUE!	#VALUE!	#VALUE!	#VALUE!	#VALUE!	#VALUE!	#VALUE!	#VALUE!	0	-0.756451	-11.3468	#VALUE!	#VALUE!	#VALUE!	57.3757	5.79158	1.10796	#VALUE!	#VALUE!	#VALUE!	0	0.756451
			.	.	.	#VALUE!	#VALUE!	#VALUE!	.	#VALUE!	#VALUE!	#VALUE!	#VALUE!	#VALUE!	#VALUE!	#VALUE!	#VALUE!	#VALUE!	#VALUE!	#VALUE!	#VALUE!	#VALUE!	#VALUE!		#VALUE!	#VALUE!	#VALUE!	#VALUE!	#VALUE!	#VALUE!	#VALUE!	#VALUE!	#VALUE!	#VALUE!	#VALUE!	0	-0.756451	-11.3468	#VALUE!	#VALUE!	#VALUE!	57.3757	5.79158	1.10796	#VALUE!	#VALUE!	#VALUE!	0	0.756451
			.	.	.	#VALUE!	#VALUE!	#VALUE!	.	#VALUE!	#VALUE!	#VALUE!	#VALUE!	#VALUE!	#VALUE!	#VALUE!	#VALUE!	#VALUE!	#VALUE!	#VALUE!	#VALUE!	#VALUE!	#VALUE!		#VALUE!	#VALUE!	#VALUE!	#VALUE!	#VALUE!	#VALUE!	#VALUE!	#VALUE!	#VALUE!	#VALUE!	#VALUE!	0	-0.756451	-11.3468	#VALUE!	#VALUE!	#VALUE!	57.3757	5.79158	1.10796	#VALUE!	#VALUE!	#VALUE!	0	0.756451
			.	.	.	#VALUE!	#VALUE!	#VALUE!	.	#VALUE!	#VALUE!	#VALUE!	#VALUE!	#VALUE!	#VALUE!	#VALUE!	#VALUE!	#VALUE!	#VALUE!	#VALUE!	#VALUE!	#VALUE!	#VALUE!		#VALUE!	#VALUE!	#VALUE!	#VALUE!	#VALUE!	#VALUE!	#VALUE!	#VALUE!	#VALUE!	#VALUE!	#VALUE!	0	-0.756451	-11.3468	#VALUE!	#VALUE!	#VALUE!	57.3757	5.79158	1.10796	#VALUE!	#VALUE!	#VALUE!	0	0.756451
			.	.	.	#VALUE!	#VALUE!	#VALUE!	.	#VALUE!	#VALUE!	#VALUE!	#VALUE!	#VALUE!	#VALUE!	#VALUE!	#VALUE!	#VALUE!	#VALUE!	#VALUE!	#VALUE!	#VALUE!	#VALUE!		#VALUE!	#VALUE!	#VALUE!	#VALUE!	#VALUE!	#VALUE!	#VALUE!	#VALUE!	#VALUE!	#VALUE!	#VALUE!	0	-0.756451	-11.3468	#VALUE!	#VALUE!	#VALUE!	57.3757	5.79158	1.10796	#VALUE!	#VALUE!	#VALUE!	0	0.756451
			.	.	.	#VALUE!	#VALUE!	#VALUE!	.	#VALUE!	#VALUE!	#VALUE!	#VALUE!	#VALUE!	#VALUE!	#VALUE!	#VALUE!	#VALUE!	#VALUE!	#VALUE!	#VALUE!	#VALUE!	#VALUE!		#VALUE!	#VALUE!	#VALUE!	#VALUE!	#VALUE!	#VALUE!	#VALUE!	#VALUE!	#VALUE!	#VALUE!	#VALUE!	0	-0.756451	-11.3468	#VALUE!	#VALUE!	#VALUE!	57.3757	5.79158	1.10796	#VALUE!	#VALUE!	#VALUE!	0	0.756451
			.	.	.	#VALUE!	#VALUE!	#VALUE!	.	#VALUE!	#VALUE!	#VALUE!	#VALUE!	#VALUE!	#VALUE!	#VALUE!	#VALUE!	#VALUE!	#VALUE!	#VALUE!	#VALUE!	#VALUE!	#VALUE!		#VALUE!	#VALUE!	#VALUE!	#VALUE!	#VALUE!	#VALUE!	#VALUE!	#VALUE!	#VALUE!	#VALUE!	#VALUE!	0	-0.756451	-11.3468	#VALUE!	#VALUE!	#VALUE!	57.3757	5.79158	1.10796	#VALUE!	#VALUE!	#VALUE!	0	0.756451
			.	.	.	#VALUE!	#VALUE!	#VALUE!	.	#VALUE!	#VALUE!	#VALUE!	#VALUE!	#VALUE!	#VALUE!	#VALUE!	#VALUE!	#VALUE!	#VALUE!	#VALUE!	#VALUE!	#VALUE!	#VALUE!		#VALUE!	#VALUE!	#VALUE!	#VALUE!	#VALUE!	#VALUE!	#VALUE!	#VALUE!	#VALUE!	#VALUE!	#VALUE!	0	-0.756451	-11.3468	#VALUE!	#VALUE!	#VALUE!	57.3757	5.79158	1.10796	#VALUE!	#VALUE!	#VALUE!	0	0.756451
			.	.	.	#VALUE!	#VALUE!	#VALUE!	.	#VALUE!	#VALUE!	#VALUE!	#VALUE!	#VALUE!	#VALUE!	#VALUE!	#VALUE!	#VALUE!	#VALUE!	#VALUE!	#VALUE!	#VALUE!	#VALUE!		#VALUE!	#VALUE!	#VALUE!	#VALUE!	#VALUE!	#VALUE!	#VALUE!	#VALUE!	#VALUE!	#VALUE!	#VALUE!	0	-0.756451	-11.3468	#VALUE!	#VALUE!	#VALUE!	57.3757	5.79158	1.10796	#VALUE!	#VALUE!	#VALUE!	0	0.756451
			.	.	.	#VALUE!	#VALUE!	#VALUE!	.	#VALUE!	#VALUE!	#VALUE!	#VALUE!	#VALUE!	#VALUE!	#VALUE!	#VALUE!	#VALUE!	#VALUE!	#VALUE!	#VALUE!	#VALUE!	#VALUE!		#VALUE!	#VALUE!	#VALUE!	#VALUE!	#VALUE!	#VALUE!	#VALUE!	#VALUE!	#VALUE!	#VALUE!	#VALUE!	0	-0.756451	-11.3468	#VALUE!	#VALUE!	#VALUE!	57.3757	5.79158	1.10796	#VALUE!	#VALUE!	#VALUE!	0	0.756451
			.	.	.	#VALUE!	#VALUE!	#VALUE!	.	#VALUE!	#VALUE!	#VALUE!	#VALUE!	#VALUE!	#VALUE!	#VALUE!	#VALUE!	#VALUE!	#VALUE!	#VALUE!	#VALUE!	#VALUE!	#VALUE!		#VALUE!	#VALUE!	#VALUE!	#VALUE!	#VALUE!	#VALUE!	#VALUE!	#VALUE!	#VALUE!	#VALUE!	#VALUE!	0	-0.756451	-11.3468	#VALUE!	#VALUE!	#VALUE!	57.3757	5.79158	1.10796	#VALUE!	#VALUE!	#VALUE!	0	0.756451
			.	.	.	#VALUE!	#VALUE!	#VALUE!	.	#VALUE!	#VALUE!	#VALUE!	#VALUE!	#VALUE!	#VALUE!	#VALUE!	#VALUE!	#VALUE!	#VALUE!	#VALUE!	#VALUE!	#VALUE!	#VALUE!		#VALUE!	#VALUE!	#VALUE!	#VALUE!	#VALUE!	#VALUE!	#VALUE!	#VALUE!	#VALUE!	#VALUE!	#VALUE!	0	-0.756451	-11.3468	#VALUE!	#VALUE!	#VALUE!	57.3757	5.79158	1.10796	#VALUE!	#VALUE!	#VALUE!	0	0.756451
			.	.	.	#VALUE!	#VALUE!	#VALUE!	.	#VALUE!	#VALUE!	#VALUE!	#VALUE!	#VALUE!	#VALUE!	#VALUE!	#VALUE!	#VALUE!	#VALUE!	#VALUE!	#VALUE!	#VALUE!	#VALUE!		#VALUE!	#VALUE!	#VALUE!	#VALUE!	#VALUE!	#VALUE!	#VALUE!	#VALUE!	#VALUE!	#VALUE!	#VALUE!	0	-0.756451	-11.3468	#VALUE!	#VALUE!	#VALUE!	57.3757	5.79158	1.10796	#VALUE!	#VALUE!	#VALUE!	0	0.756451
			.	.	.	#VALUE!	#VALUE!	#VALUE!	.	#VALUE!	#VALUE!	#VALUE!	#VALUE!	#VALUE!	#VALUE!	#VALUE!	#VALUE!	#VALUE!	#VALUE!	#VALUE!	#VALUE!	#VALUE!	#VALUE!		#VALUE!	#VALUE!	#VALUE!	#VALUE!	#VALUE!	#VALUE!	#VALUE!	#VALUE!	#VALUE!	#VALUE!	#VALUE!	0	-0.756451	-11.3468	#VALUE!	#VALUE!	#VALUE!	57.3757	5.79158	1.10796	#VALUE!	#VALUE!	#VALUE!	0	0.756451
			.	.	.	#VALUE!	#VALUE!	#VALUE!	.	#VALUE!	#VALUE!	#VALUE!	#VALUE!	#VALUE!	#VALUE!	#VALUE!	#VALUE!	#VALUE!	#VALUE!	#VALUE!	#VALUE!	#VALUE!	#VALUE!		#VALUE!	#VALUE!	#VALUE!	#VALUE!	#VALUE!	#VALUE!	#VALUE!	#VALUE!	#VALUE!	#VALUE!	#VALUE!	0	-0.756451	-11.3468	#VALUE!	#VALUE!	#VALUE!	57.3757	5.79158	1.10796	#VALUE!	#VALUE!	#VALUE!	0	0.756451
			.	.	.	#VALUE!	#VALUE!	#VALUE!	.	#VALUE!	#VALUE!	#VALUE!	#VALUE!	#VALUE!	#VALUE!	#VALUE!	#VALUE!	#VALUE!	#VALUE!	#VALUE!	#VALUE!	#VALUE!	#VALUE!		#VALUE!	#VALUE!	#VALUE!	#VALUE!	#VALUE!	#VALUE!	#VALUE!	#VALUE!	#VALUE!	#VALUE!	#VALUE!	0	-0.756451	-11.3468	#VALUE!	#VALUE!	#VALUE!	57.3757	5.79158	1.10796	#VALUE!	#VALUE!	#VALUE!	0	0.756451
			.	.	.	#VALUE!	#VALUE!	#VALUE!	.	#VALUE!	#VALUE!	#VALUE!	#VALUE!	#VALUE!	#VALUE!	#VALUE!	#VALUE!	#VALUE!	#VALUE!	#VALUE!	#VALUE!	#VALUE!	#VALUE!		#VALUE!	#VALUE!	#VALUE!	#VALUE!	#VALUE!	#VALUE!	#VALUE!	#VALUE!	#VALUE!	#VALUE!	#VALUE!	0	-0.756451	-11.3468	#VALUE!	#VALUE!	#VALUE!	57.3757	5.79158	1.10796	#VALUE!	#VALUE!	#VALUE!	0	0.756451
			.	.	.	#VALUE!	#VALUE!	#VALUE!	.	#VALUE!	#VALUE!	#VALUE!	#VALUE!	#VALUE!	#VALUE!	#VALUE!	#VALUE!	#VALUE!	#VALUE!	#VALUE!	#VALUE!	#VALUE!	#VALUE!		#VALUE!	#VALUE!	#VALUE!	#VALUE!	#VALUE!	#VALUE!	#VALUE!	#VALUE!	#VALUE!	#VALUE!	#VALUE!	0	-0.756451	-11.3468	#VALUE!	#VALUE!	#VALUE!	57.3757	5.79158	1.10796	#VALUE!	#VALUE!	#VALUE!	0	0.756451
			.	.	.	#VALUE!	#VALUE!	#VALUE!	.	#VALUE!	#VALUE!	#VALUE!	#VALUE!	#VALUE!	#VALUE!	#VALUE!	#VALUE!	#VALUE!	#VALUE!	#VALUE!	#VALUE!	#VALUE!	#VALUE!		#VALUE!	#VALUE!	#VALUE!	#VALUE!	#VALUE!	#VALUE!	#VALUE!	#VALUE!	#VALUE!	#VALUE!	#VALUE!	0	-0.756451	-11.3468	#VALUE!	#VALUE!	#VALUE!	57.3757	5.79158	1.10796	#VALUE!	#VALUE!	#VALUE!	0	0.756451
			.	.	.	#VALUE!	#VALUE!	#VALUE!	.	#VALUE!	#VALUE!	#VALUE!	#VALUE!	#VALUE!	#VALUE!	#VALUE!	#VALUE!	#VALUE!	#VALUE!	#VALUE!	#VALUE!	#VALUE!	#VALUE!		#VALUE!	#VALUE!	#VALUE!	#VALUE!	#VALUE!	#VALUE!	#VALUE!	#VALUE!	#VALUE!	#VALUE!	#VALUE!	0	-0.756451	-11.3468	#VALUE!	#VALUE!	#VALUE!	57.3757	5.79158	1.10796	#VALUE!	#VALUE!	#VALUE!	0	0.756451
			.	.	.	#VALUE!	#VALUE!	#VALUE!	.	#VALUE!	#VALUE!	#VALUE!	#VALUE!	#VALUE!	#VALUE!	#VALUE!	#VALUE!	#VALUE!	#VALUE!	#VALUE!	#VALUE!	#VALUE!	#VALUE!		#VALUE!	#VALUE!	#VALUE!	#VALUE!	#VALUE!	#VALUE!	#VALUE!	#VALUE!	#VALUE!	#VALUE!	#VALUE!	0	-0.756451	-11.3468	#VALUE!	#VALUE!	#VALUE!	57.3757	5.79158	1.10796	#VALUE!	#VALUE!	#VALUE!	0	0.756451
			.	.	.	#VALUE!	#VALUE!	#VALUE!	.	#VALUE!	#VALUE!	#VALUE!	#VALUE!	#VALUE!	#VALUE!	#VALUE!	#VALUE!	#VALUE!	#VALUE!	#VALUE!	#VALUE!	#VALUE!	#VALUE!		#VALUE!	#VALUE!	#VALUE!	#VALUE!	#VALUE!	#VALUE!	#VALUE!	#VALUE!	#VALUE!	#VALUE!	#VALUE!	0	-0.756451	-11.3468	#VALUE!	#VALUE!	#VALUE!	57.3757	5.79158	1.10796	#VALUE!	#VALUE!	#VALUE!	0	0.756451
			.	.	.	#VALUE!	#VALUE!	#VALUE!	.	#VALUE!	#VALUE!	#VALUE!	#VALUE!	#VALUE!	#VALUE!	#VALUE!	#VALUE!	#VALUE!	#VALUE!	#VALUE!	#VALUE!	#VALUE!	#VALUE!		#VALUE!	#VALUE!	#VALUE!	#VALUE!	#VALUE!	#VALUE!	#VALUE!	#VALUE!	#VALUE!	#VALUE!	#VALUE!	0	-0.756451	-11.3468	#VALUE!	#VALUE!	#VALUE!	57.3757	5.79158	1.10796	#VALUE!	#VALUE!	#VALUE!	0	0.756451
			.	.	.	#VALUE!	#VALUE!	#VALUE!	.	#VALUE!	#VALUE!	#VALUE!	#VALUE!	#VALUE!	#VALUE!	#VALUE!	#VALUE!	#VALUE!	#VALUE!	#VALUE!	#VALUE!	#VALUE!	#VALUE!		#VALUE!	#VALUE!	#VALUE!	#VALUE!	#VALUE!	#VALUE!	#VALUE!	#VALUE!	#VALUE!	#VALUE!	#VALUE!	0	-0.756451	-11.3468	#VALUE!	#VALUE!	#VALUE!	57.3757	5.79158	1.10796	#VALUE!	#VALUE!	#VALUE!	0	0.756451
			.	.	.	#VALUE!	#VALUE!	#VALUE!	.	#VALUE!	#VALUE!	#VALUE!	#VALUE!	#VALUE!	#VALUE!	#VALUE!	#VALUE!	#VALUE!	#VALUE!	#VALUE!	#VALUE!	#VALUE!	#VALUE!		#VALUE!	#VALUE!	#VALUE!	#VALUE!	#VALUE!	#VALUE!	#VALUE!	#VALUE!	#VALUE!	#VALUE!	#VALUE!	0	-0.756451	-11.3468	#VALUE!	#VALUE!	#VALUE!	57.3757	5.79158	1.10796	#VALUE!	#VALUE!	#VALUE!	0	0.756451
			.	.	.	#VALUE!	#VALUE!	#VALUE!	.	#VALUE!	#VALUE!	#VALUE!	#VALUE!	#VALUE!	#VALUE!	#VALUE!	#VALUE!	#VALUE!	#VALUE!	#VALUE!	#VALUE!	#VALUE!	#VALUE!		#VALUE!	#VALUE!	#VALUE!	#VALUE!	#VALUE!	#VALUE!	#VALUE!	#VALUE!	#VALUE!	#VALUE!	#VALUE!	0	-0.756451	-11.3468	#VALUE!	#VALUE!	#VALUE!	57.3757	5.79158	1.10796	#VALUE!	#VALUE!	#VALUE!	0	0.756451
			.	.	.	#VALUE!	#VALUE!	#VALUE!	.	#VALUE!	#VALUE!	#VALUE!	#VALUE!	#VALUE!	#VALUE!	#VALUE!	#VALUE!	#VALUE!	#VALUE!	#VALUE!	#VALUE!	#VALUE!	#VALUE!		#VALUE!	#VALUE!	#VALUE!	#VALUE!	#VALUE!	#VALUE!	#VALUE!	#VALUE!	#VALUE!	#VALUE!	#VALUE!	0	-0.756451	-11.3468	#VALUE!	#VALUE!	#VALUE!	57.3757	5.79158	1.10796	#VALUE!	#VALUE!	#VALUE!	0	0.756451
			.	.	.	#VALUE!	#VALUE!	#VALUE!	.	#VALUE!	#VALUE!	#VALUE!	#VALUE!	#VALUE!	#VALUE!	#VALUE!	#VALUE!	#VALUE!	#VALUE!	#VALUE!	#VALUE!	#VALUE!	#VALUE!		#VALUE!	#VALUE!	#VALUE!	#VALUE!	#VALUE!	#VALUE!	#VALUE!	#VALUE!	#VALUE!	#VALUE!	#VALUE!	0	-0.756451	-11.3468	#VALUE!	#VALUE!	#VALUE!	57.3757	5.79158	1.10796	#VALUE!	#VALUE!	#VALUE!	0	0.756451
			.	.	.	#VALUE!	#VALUE!	#VALUE!	.	#VALUE!	#VALUE!	#VALUE!	#VALUE!	#VALUE!	#VALUE!	#VALUE!	#VALUE!	#VALUE!	#VALUE!	#VALUE!	#VALUE!	#VALUE!	#VALUE!		#VALUE!	#VALUE!	#VALUE!	#VALUE!	#VALUE!	#VALUE!	#VALUE!	#VALUE!	#VALUE!	#VALUE!	#VALUE!	0	-0.756451	-11.3468	#VALUE!	#VALUE!	#VALUE!	57.3757	5.79158	1.10796	#VALUE!	#VALUE!	#VALUE!	0	0.756451
			.	.	.	#VALUE!	#VALUE!	#VALUE!	.	#VALUE!	#VALUE!	#VALUE!	#VALUE!	#VALUE!	#VALUE!	#VALUE!	#VALUE!	#VALUE!	#VALUE!	#VALUE!	#VALUE!	#VALUE!	#VALUE!		#VALUE!	#VALUE!	#VALUE!	#VALUE!	#VALUE!	#VALUE!	#VALUE!	#VALUE!	#VALUE!	#VALUE!	#VALUE!	0	-0.756451	-11.3468	#VALUE!	#VALUE!	#VALUE!	57.3757	5.79158	1.10796	#VALUE!	#VALUE!	#VALUE!	0	0.756451
			.	.	.	#VALUE!	#VALUE!	#VALUE!	.	#VALUE!	#VALUE!	#VALUE!	#VALUE!	#VALUE!	#VALUE!	#VALUE!	#VALUE!	#VALUE!	#VALUE!	#VALUE!	#VALUE!	#VALUE!	#VALUE!		#VALUE!	#VALUE!	#VALUE!	#VALUE!	#VALUE!	#VALUE!	#VALUE!	#VALUE!	#VALUE!	#VALUE!	#VALUE!	0	-0.756451	-11.3468	#VALUE!	#VALUE!	#VALUE!	57.3757	5.79158	1.10796	#VALUE!	#VALUE!	#VALUE!	0	0.756451
			.	.	.	#VALUE!	#VALUE!	#VALUE!	.	#VALUE!	#VALUE!	#VALUE!	#VALUE!	#VALUE!	#VALUE!	#VALUE!	#VALUE!	#VALUE!	#VALUE!	#VALUE!	#VALUE!	#VALUE!	#VALUE!		#VALUE!	#VALUE!	#VALUE!	#VALUE!	#VALUE!	#VALUE!	#VALUE!	#VALUE!	#VALUE!	#VALUE!	#VALUE!	0	-0.756451	-11.3468	#VALUE!	#VALUE!	#VALUE!	57.3757	5.79158	1.10796	#VALUE!	#VALUE!	#VALUE!	0	0.756451
			.	.	.	#VALUE!	#VALUE!	#VALUE!	.	#VALUE!	#VALUE!	#VALUE!	#VALUE!	#VALUE!	#VALUE!	#VALUE!	#VALUE!	#VALUE!	#VALUE!	#VALUE!	#VALUE!	#VALUE!	#VALUE!		#VALUE!	#VALUE!	#VALUE!	#VALUE!	#VALUE!	#VALUE!	#VALUE!	#VALUE!	#VALUE!	#VALUE!	#VALUE!	0	-0.756451	-11.3468	#VALUE!	#VALUE!	#VALUE!	57.3757	5.79158	1.10796	#VALUE!	#VALUE!	#VALUE!	0	0.756451
			.	.	.	#VALUE!	#VALUE!	#VALUE!	.	#VALUE!	#VALUE!	#VALUE!	#VALUE!	#VALUE!	#VALUE!	#VALUE!	#VALUE!	#VALUE!	#VALUE!	#VALUE!	#VALUE!	#VALUE!	#VALUE!		#VALUE!	#VALUE!	#VALUE!	#VALUE!	#VALUE!	#VALUE!	#VALUE!	#VALUE!	#VALUE!	#VALUE!	#VALUE!	0	-0.756451	-11.3468	#VALUE!	#VALUE!	#VALUE!	57.3757	5.79158	1.10796	#VALUE!	#VALUE!	#VALUE!	0	0.756451
			.	.	.	#VALUE!	#VALUE!	#VALUE!	.	#VALUE!	#VALUE!	#VALUE!	#VALUE!	#VALUE!	#VALUE!	#VALUE!	#VALUE!	#VALUE!	#VALUE!	#VALUE!	#VALUE!	#VALUE!	#VALUE!		#VALUE!	#VALUE!	#VALUE!	#VALUE!	#VALUE!	#VALUE!	#VALUE!	#VALUE!	#VALUE!	#VALUE!	#VALUE!	0	-0.756451	-11.3468	#VALUE!	#VALUE!	#VALUE!	57.3757	5.79158	1.10796	#VALUE!	#VALUE!	#VALUE!	0	0.756451
			.	.	.	#VALUE!	#VALUE!	#VALUE!	.	#VALUE!	#VALUE!	#VALUE!	#VALUE!	#VALUE!	#VALUE!	#VALUE!	#VALUE!	#VALUE!	#VALUE!	#VALUE!	#VALUE!	#VALUE!	#VALUE!		#VALUE!	#VALUE!	#VALUE!	#VALUE!	#VALUE!	#VALUE!	#VALUE!	#VALUE!	#VALUE!	#VALUE!	#VALUE!	0	-0.756451	-11.3468	#VALUE!	#VALUE!	#VALUE!	57.3757	5.79158	1.10796	#VALUE!	#VALUE!	#VALUE!	0	0.756451
			.	.	.	#VALUE!	#VALUE!	#VALUE!	.	#VALUE!	#VALUE!	#VALUE!	#VALUE!	#VALUE!	#VALUE!	#VALUE!	#VALUE!	#VALUE!	#VALUE!	#VALUE!	#VALUE!	#VALUE!	#VALUE!		#VALUE!	#VALUE!	#VALUE!	#VALUE!	#VALUE!	#VALUE!	#VALUE!	#VALUE!	#VALUE!	#VALUE!	#VALUE!	0	-0.756451	-11.3468	#VALUE!	#VALUE!	#VALUE!	57.3757	5.79158	1.10796	#VALUE!	#VALUE!	#VALUE!	0	0.756451
			.	.	.	#VALUE!	#VALUE!	#VALUE!	.	#VALUE!	#VALUE!	#VALUE!	#VALUE!	#VALUE!	#VALUE!	#VALUE!	#VALUE!	#VALUE!	#VALUE!	#VALUE!	#VALUE!	#VALUE!	#VALUE!		#VALUE!	#VALUE!	#VALUE!	#VALUE!	#VALUE!	#VALUE!	#VALUE!	#VALUE!	#VALUE!	#VALUE!	#VALUE!	0	-0.756451	-11.3468	#VALUE!	#VALUE!	#VALUE!	57.3757	5.79158	1.10796	#VALUE!	#VALUE!	#VALUE!	0	0.756451
			.	.	.	#VALUE!	#VALUE!	#VALUE!	.	#VALUE!	#VALUE!	#VALUE!	#VALUE!	#VALUE!	#VALUE!	#VALUE!	#VALUE!	#VALUE!	#VALUE!	#VALUE!	#VALUE!	#VALUE!	#VALUE!		#VALUE!	#VALUE!	#VALUE!	#VALUE!	#VALUE!	#VALUE!	#VALUE!	#VALUE!	#VALUE!	#VALUE!	#VALUE!	0	-0.756451	-11.3468	#VALUE!	#VALUE!	#VALUE!	57.3757	5.79158	1.10796	#VALUE!	#VALUE!	#VALUE!	0	0.756451
			.	.	.	#VALUE!	#VALUE!	#VALUE!	.	#VALUE!	#VALUE!	#VALUE!	#VALUE!	#VALUE!	#VALUE!	#VALUE!	#VALUE!	#VALUE!	#VALUE!	#VALUE!	#VALUE!	#VALUE!	#VALUE!		#VALUE!	#VALUE!	#VALUE!	#VALUE!	#VALUE!	#VALUE!	#VALUE!	#VALUE!	#VALUE!	#VALUE!	#VALUE!	0	-0.756451	-11.3468	#VALUE!	#VALUE!	#VALUE!	57.3757	5.79158	1.10796	#VALUE!	#VALUE!	#VALUE!	0	0.756451
			.	.	.	#VALUE!	#VALUE!	#VALUE!	.	#VALUE!	#VALUE!	#VALUE!	#VALUE!	#VALUE!	#VALUE!	#VALUE!	#VALUE!	#VALUE!	#VALUE!	#VALUE!	#VALUE!	#VALUE!	#VALUE!		#VALUE!	#VALUE!	#VALUE!	#VALUE!	#VALUE!	#VALUE!	#VALUE!	#VALUE!	#VALUE!	#VALUE!	#VALUE!	0	-0.756451	-11.3468	#VALUE!	#VALUE!	#VALUE!	57.3757	5.79158	1.10796	#VALUE!	#VALUE!	#VALUE!	0	0.756451
			.	.	.	#VALUE!	#VALUE!	#VALUE!	.	#VALUE!	#VALUE!	#VALUE!	#VALUE!	#VALUE!	#VALUE!	#VALUE!	#VALUE!	#VALUE!	#VALUE!	#VALUE!	#VALUE!	#VALUE!	#VALUE!		#VALUE!	#VALUE!	#VALUE!	#VALUE!	#VALUE!	#VALUE!	#VALUE!	#VALUE!	#VALUE!	#VALUE!	#VALUE!	0	-0.756451	-11.3468	#VALUE!	#VALUE!	#VALUE!	57.3757	5.79158	1.10796	#VALUE!	#VALUE!	#VALUE!	0	0.756451
			.	.	.	#VALUE!	#VALUE!	#VALUE!	.	#VALUE!	#VALUE!	#VALUE!	#VALUE!	#VALUE!	#VALUE!	#VALUE!	#VALUE!	#VALUE!	#VALUE!	#VALUE!	#VALUE!	#VALUE!	#VALUE!		#VALUE!	#VALUE!	#VALUE!	#VALUE!	#VALUE!	#VALUE!	#VALUE!	#VALUE!	#VALUE!	#VALUE!	#VALUE!	0	-0.756451	-11.3468	#VALUE!	#VALUE!	#VALUE!	57.3757	5.79158	1.10796	#VALUE!	#VALUE!	#VALUE!	0	0.756451
			.	.	.	#VALUE!	#VALUE!	#VALUE!	.	#VALUE!	#VALUE!	#VALUE!	#VALUE!	#VALUE!	#VALUE!	#VALUE!	#VALUE!	#VALUE!	#VALUE!	#VALUE!	#VALUE!	#VALUE!	#VALUE!		#VALUE!	#VALUE!	#VALUE!	#VALUE!	#VALUE!	#VALUE!	#VALUE!	#VALUE!	#VALUE!	#VALUE!	#VALUE!	0	-0.756451	-11.3468	#VALUE!	#VALUE!	#VALUE!	57.3757	5.79158	1.10796	#VALUE!	#VALUE!	#VALUE!	0	0.756451
			.	.	.	#VALUE!	#VALUE!	#VALUE!	.	#VALUE!	#VALUE!	#VALUE!	#VALUE!	#VALUE!	#VALUE!	#VALUE!	#VALUE!	#VALUE!	#VALUE!	#VALUE!	#VALUE!	#VALUE!	#VALUE!		#VALUE!	#VALUE!	#VALUE!	#VALUE!	#VALUE!	#VALUE!	#VALUE!	#VALUE!	#VALUE!	#VALUE!	#VALUE!	0	-0.756451	-11.3468	#VALUE!	#VALUE!	#VALUE!	57.3757	5.79158	1.10796	#VALUE!	#VALUE!	#VALUE!	0	0.756451
			.	.	.	#VALUE!	#VALUE!	#VALUE!	.	#VALUE!	#VALUE!	#VALUE!	#VALUE!	#VALUE!	#VALUE!	#VALUE!	#VALUE!	#VALUE!	#VALUE!	#VALUE!	#VALUE!	#VALUE!	#VALUE!		#VALUE!	#VALUE!	#VALUE!	#VALUE!	#VALUE!	#VALUE!	#VALUE!	#VALUE!	#VALUE!	#VALUE!	#VALUE!	0	-0.756451	-11.3468	#VALUE!	#VALUE!	#VALUE!	57.3757	5.79158	1.10796	#VALUE!	#VALUE!	#VALUE!	0	0.756451
			.	.	.	#VALUE!	#VALUE!	#VALUE!	.	#VALUE!	#VALUE!	#VALUE!	#VALUE!	#VALUE!	#VALUE!	#VALUE!	#VALUE!	#VALUE!	#VALUE!	#VALUE!	#VALUE!	#VALUE!	#VALUE!		#VALUE!	#VALUE!	#VALUE!	#VALUE!	#VALUE!	#VALUE!	#VALUE!	#VALUE!	#VALUE!	#VALUE!	#VALUE!	0	-0.756451	-11.3468	#VALUE!	#VALUE!	#VALUE!	57.3757	5.79158	1.10796	#VALUE!	#VALUE!	#VALUE!	0	0.756451
			.	.	.	#VALUE!	#VALUE!	#VALUE!	.	#VALUE!	#VALUE!	#VALUE!	#VALUE!	#VALUE!	#VALUE!	#VALUE!	#VALUE!	#VALUE!	#VALUE!	#VALUE!	#VALUE!	#VALUE!	#VALUE!		#VALUE!	#VALUE!	#VALUE!	#VALUE!	#VALUE!	#VALUE!	#VALUE!	#VALUE!	#VALUE!	#VALUE!	#VALUE!	0	-0.756451	-11.3468	#VALUE!	#VALUE!	#VALUE!	57.3757	5.79158	1.10796	#VALUE!	#VALUE!	#VALUE!	0	0.756451
			.	.	.	#VALUE!	#VALUE!	#VALUE!	.	#VALUE!	#VALUE!	#VALUE!	#VALUE!	#VALUE!	#VALUE!	#VALUE!	#VALUE!	#VALUE!	#VALUE!	#VALUE!	#VALUE!	#VALUE!	#VALUE!		#VALUE!	#VALUE!	#VALUE!	#VALUE!	#VALUE!	#VALUE!	#VALUE!	#VALUE!	#VALUE!	#VALUE!	#VALUE!	0	-0.756451	-11.3468	#VALUE!	#VALUE!	#VALUE!	57.3757	5.79158	1.10796	#VALUE!	#VALUE!	#VALUE!	0	0.756451
			.	.	.	#VALUE!	#VALUE!	#VALUE!	.	#VALUE!	#VALUE!	#VALUE!	#VALUE!	#VALUE!	#VALUE!	#VALUE!	#VALUE!	#VALUE!	#VALUE!	#VALUE!	#VALUE!	#VALUE!	#VALUE!		#VALUE!	#VALUE!	#VALUE!	#VALUE!	#VALUE!	#VALUE!	#VALUE!	#VALUE!	#VALUE!	#VALUE!	#VALUE!	0	-0.756451	-11.3468	#VALUE!	#VALUE!	#VALUE!	57.3757	5.79158	1.10796	#VALUE!	#VALUE!	#VALUE!	0	0.756451
			.	.	.	#VALUE!	#VALUE!	#VALUE!	.	#VALUE!	#VALUE!	#VALUE!	#VALUE!	#VALUE!	#VALUE!	#VALUE!	#VALUE!	#VALUE!	#VALUE!	#VALUE!	#VALUE!	#VALUE!	#VALUE!		#VALUE!	#VALUE!	#VALUE!	#VALUE!	#VALUE!	#VALUE!	#VALUE!	#VALUE!	#VALUE!	#VALUE!	#VALUE!	0	-0.756451	-11.3468	#VALUE!	#VALUE!	#VALUE!	57.3757	5.79158	1.10796	#VALUE!	#VALUE!	#VALUE!	0	0.756451
			.	.	.	#VALUE!	#VALUE!	#VALUE!	.	#VALUE!	#VALUE!	#VALUE!	#VALUE!	#VALUE!	#VALUE!	#VALUE!	#VALUE!	#VALUE!	#VALUE!	#VALUE!	#VALUE!	#VALUE!	#VALUE!		#VALUE!	#VALUE!	#VALUE!	#VALUE!	#VALUE!	#VALUE!	#VALUE!	#VALUE!	#VALUE!	#VALUE!	#VALUE!	0	-0.756451	-11.3468	#VALUE!	#VALUE!	#VALUE!	57.3757	5.79158	1.10796	#VALUE!	#VALUE!	#VALUE!	0	0.756451
			.	.	.	#VALUE!	#VALUE!	#VALUE!	.	#VALUE!	#VALUE!	#VALUE!	#VALUE!	#VALUE!	#VALUE!	#VALUE!	#VALUE!	#VALUE!	#VALUE!	#VALUE!	#VALUE!	#VALUE!	#VALUE!		#VALUE!	#VALUE!	#VALUE!	#VALUE!	#VALUE!	#VALUE!	#VALUE!	#VALUE!	#VALUE!	#VALUE!	#VALUE!	0	-0.756451	-11.3468	#VALUE!	#VALUE!	#VALUE!	57.3757	5.79158	1.10796	#VALUE!	#VALUE!	#VALUE!	0	0.756451
			.	.	.	#VALUE!	#VALUE!	#VALUE!	.	#VALUE!	#VALUE!	#VALUE!	#VALUE!	#VALUE!	#VALUE!	#VALUE!	#VALUE!	#VALUE!	#VALUE!	#VALUE!	#VALUE!	#VALUE!	#VALUE!		#VALUE!	#VALUE!	#VALUE!	#VALUE!	#VALUE!	#VALUE!	#VALUE!	#VALUE!	#VALUE!	#VALUE!	#VALUE!	0	-0.756451	-11.3468	#VALUE!	#VALUE!	#VALUE!	57.3757	5.79158	1.10796	#VALUE!	#VALUE!	#VALUE!	0	0.756451
			.	.	.	#VALUE!	#VALUE!	#VALUE!	.	#VALUE!	#VALUE!	#VALUE!	#VALUE!	#VALUE!	#VALUE!	#VALUE!	#VALUE!	#VALUE!	#VALUE!	#VALUE!	#VALUE!	#VALUE!	#VALUE!		#VALUE!	#VALUE!	#VALUE!	#VALUE!	#VALUE!	#VALUE!	#VALUE!	#VALUE!	#VALUE!	#VALUE!	#VALUE!	0	-0.756451	-11.3468	#VALUE!	#VALUE!	#VALUE!	57.3757	5.79158	1.10796	#VALUE!	#VALUE!	#VALUE!	0	0.756451
			.	.	.	#VALUE!	#VALUE!	#VALUE!	.	#VALUE!	#VALUE!	#VALUE!	#VALUE!	#VALUE!	#VALUE!	#VALUE!	#VALUE!	#VALUE!	#VALUE!	#VALUE!	#VALUE!	#VALUE!	#VALUE!		#VALUE!	#VALUE!	#VALUE!	#VALUE!	#VALUE!	#VALUE!	#VALUE!	#VALUE!	#VALUE!	#VALUE!	#VALUE!	0	-0.756451	-11.3468	#VALUE!	#VALUE!	#VALUE!	57.3757	5.79158	1.10796	#VALUE!	#VALUE!	#VALUE!	0	0.756451
			.	.	.	#VALUE!	#VALUE!	#VALUE!	.	#VALUE!	#VALUE!	#VALUE!	#VALUE!	#VALUE!	#VALUE!	#VALUE!	#VALUE!	#VALUE!	#VALUE!	#VALUE!	#VALUE!	#VALUE!	#VALUE!		#VALUE!	#VALUE!	#VALUE!	#VALUE!	#VALUE!	#VALUE!	#VALUE!	#VALUE!	#VALUE!	#VALUE!	#VALUE!	0	-0.756451	-11.3468	#VALUE!	#VALUE!	#VALUE!	57.3757	5.79158	1.10796	#VALUE!	#VALUE!	#VALUE!	0	0.756451
			.	.	.	#VALUE!	#VALUE!	#VALUE!	.	#VALUE!	#VALUE!	#VALUE!	#VALUE!	#VALUE!	#VALUE!	#VALUE!	#VALUE!	#VALUE!	#VALUE!	#VALUE!	#VALUE!	#VALUE!	#VALUE!		#VALUE!	#VALUE!	#VALUE!	#VALUE!	#VALUE!	#VALUE!	#VALUE!	#VALUE!	#VALUE!	#VALUE!	#VALUE!	0	-0.756451	-11.3468	#VALUE!	#VALUE!	#VALUE!	57.3757	5.79158	1.10796	#VALUE!	#VALUE!	#VALUE!	0	0.756451
			.	.	.	#VALUE!	#VALUE!	#VALUE!	.	#VALUE!	#VALUE!	#VALUE!	#VALUE!	#VALUE!	#VALUE!	#VALUE!	#VALUE!	#VALUE!	#VALUE!	#VALUE!	#VALUE!	#VALUE!	#VALUE!		#VALUE!	#VALUE!	#VALUE!	#VALUE!	#VALUE!	#VALUE!	#VALUE!	#VALUE!	#VALUE!	#VALUE!	#VALUE!	0	-0.756451	-11.3468	#VALUE!	#VALUE!	#VALUE!	57.3757	5.79158	1.10796	#VALUE!	#VALUE!	#VALUE!	0	0.756451
			.	.	.	#VALUE!	#VALUE!	#VALUE!	.	#VALUE!	#VALUE!	#VALUE!	#VALUE!	#VALUE!	#VALUE!	#VALUE!	#VALUE!	#VALUE!	#VALUE!	#VALUE!	#VALUE!	#VALUE!	#VALUE!		#VALUE!	#VALUE!	#VALUE!	#VALUE!	#VALUE!	#VALUE!	#VALUE!	#VALUE!	#VALUE!	#VALUE!	#VALUE!	0	-0.756451	-11.3468	#VALUE!	#VALUE!	#VALUE!	57.3757	5.79158	1.10796	#VALUE!	#VALUE!	#VALUE!	0	0.756451
			.	.	.	#VALUE!	#VALUE!	#VALUE!	.	#VALUE!	#VALUE!	#VALUE!	#VALUE!	#VALUE!	#VALUE!	#VALUE!	#VALUE!	#VALUE!	#VALUE!	#VALUE!	#VALUE!	#VALUE!	#VALUE!		#VALUE!	#VALUE!	#VALUE!	#VALUE!	#VALUE!	#VALUE!	#VALUE!	#VALUE!	#VALUE!	#VALUE!	#VALUE!	0	-0.756451	-11.3468	#VALUE!	#VALUE!	#VALUE!	57.3757	5.79158	1.10796	#VALUE!	#VALUE!	#VALUE!	0	0.756451
			.	.	.	#VALUE!	#VALUE!	#VALUE!	.	#VALUE!	#VALUE!	#VALUE!	#VALUE!	#VALUE!	#VALUE!	#VALUE!	#VALUE!	#VALUE!	#VALUE!	#VALUE!	#VALUE!	#VALUE!	#VALUE!		#VALUE!	#VALUE!	#VALUE!	#VALUE!	#VALUE!	#VALUE!	#VALUE!	#VALUE!	#VALUE!	#VALUE!	#VALUE!	0	-0.756451	-11.3468	#VALUE!	#VALUE!	#VALUE!	57.3757	5.79158	1.10796	#VALUE!	#VALUE!	#VALUE!	0	0.756451
			.	.	.	#VALUE!	#VALUE!	#VALUE!	.	#VALUE!	#VALUE!	#VALUE!	#VALUE!	#VALUE!	#VALUE!	#VALUE!	#VALUE!	#VALUE!	#VALUE!	#VALUE!	#VALUE!	#VALUE!	#VALUE!		#VALUE!	#VALUE!	#VALUE!	#VALUE!	#VALUE!	#VALUE!	#VALUE!	#VALUE!	#VALUE!	#VALUE!	#VALUE!	0	-0.756451	-11.3468	#VALUE!	#VALUE!	#VALUE!	57.3757	5.79158	1.10796	#VALUE!	#VALUE!	#VALUE!	0	0.756451
			.	.	.	#VALUE!	#VALUE!	#VALUE!	.	#VALUE!	#VALUE!	#VALUE!	#VALUE!	#VALUE!	#VALUE!	#VALUE!	#VALUE!	#VALUE!	#VALUE!	#VALUE!	#VALUE!	#VALUE!	#VALUE!		#VALUE!	#VALUE!	#VALUE!	#VALUE!	#VALUE!	#VALUE!	#VALUE!	#VALUE!	#VALUE!	#VALUE!	#VALUE!	0	-0.756451	-11.3468	#VALUE!	#VALUE!	#VALUE!	57.3757	5.79158	1.10796	#VALUE!	#VALUE!	#VALUE!	0	0.756451
			.	.	.	#VALUE!	#VALUE!	#VALUE!	.	#VALUE!	#VALUE!	#VALUE!	#VALUE!	#VALUE!	#VALUE!	#VALUE!	#VALUE!	#VALUE!	#VALUE!	#VALUE!	#VALUE!	#VALUE!	#VALUE!		#VALUE!	#VALUE!	#VALUE!	#VALUE!	#VALUE!	#VALUE!	#VALUE!	#VALUE!	#VALUE!	#VALUE!	#VALUE!	0	-0.756451	-11.3468	#VALUE!	#VALUE!	#VALUE!	57.3757	5.79158	1.10796	#VALUE!	#VALUE!	#VALUE!	0	0.756451
			.	.	.	#VALUE!	#VALUE!	#VALUE!	.	#VALUE!	#VALUE!	#VALUE!	#VALUE!	#VALUE!	#VALUE!	#VALUE!	#VALUE!	#VALUE!	#VALUE!	#VALUE!	#VALUE!	#VALUE!	#VALUE!		#VALUE!	#VALUE!	#VALUE!	#VALUE!	#VALUE!	#VALUE!	#VALUE!	#VALUE!	#VALUE!	#VALUE!	#VALUE!	0	-0.756451	-11.3468	#VALUE!	#VALUE!	#VALUE!	57.3757	5.79158	1.10796	#VALUE!	#VALUE!	#VALUE!	0	0.756451
			.	.	.	#VALUE!	#VALUE!	#VALUE!	.	#VALUE!	#VALUE!	#VALUE!	#VALUE!	#VALUE!	#VALUE!	#VALUE!	#VALUE!	#VALUE!	#VALUE!	#VALUE!	#VALUE!	#VALUE!	#VALUE!		#VALUE!	#VALUE!	#VALUE!	#VALUE!	#VALUE!	#VALUE!	#VALUE!	#VALUE!	#VALUE!	#VALUE!	#VALUE!	0	-0.756451	-11.3468	#VALUE!	#VALUE!	#VALUE!	57.3757	5.79158	1.10796	#VALUE!	#VALUE!	#VALUE!	0	0.756451
			.	.	.	#VALUE!	#VALUE!	#VALUE!	.	#VALUE!	#VALUE!	#VALUE!	#VALUE!	#VALUE!	#VALUE!	#VALUE!	#VALUE!	#VALUE!	#VALUE!	#VALUE!	#VALUE!	#VALUE!	#VALUE!		#VALUE!	#VALUE!	#VALUE!	#VALUE!	#VALUE!	#VALUE!	#VALUE!	#VALUE!	#VALUE!	#VALUE!	#VALUE!	0	-0.756451	-11.3468	#VALUE!	#VALUE!	#VALUE!	57.3757	5.79158	1.10796	#VALUE!	#VALUE!	#VALUE!	0	0.756451
			.	.	.	#VALUE!	#VALUE!	#VALUE!	.	#VALUE!	#VALUE!	#VALUE!	#VALUE!	#VALUE!	#VALUE!	#VALUE!	#VALUE!	#VALUE!	#VALUE!	#VALUE!	#VALUE!	#VALUE!	#VALUE!		#VALUE!	#VALUE!	#VALUE!	#VALUE!	#VALUE!	#VALUE!	#VALUE!	#VALUE!	#VALUE!	#VALUE!	#VALUE!	0	-0.756451	-11.3468	#VALUE!	#VALUE!	#VALUE!	57.3757	5.79158	1.10796	#VALUE!	#VALUE!	#VALUE!	0	0.756451
			.	.	.	#VALUE!	#VALUE!	#VALUE!	.	#VALUE!	#VALUE!	#VALUE!	#VALUE!	#VALUE!	#VALUE!	#VALUE!	#VALUE!	#VALUE!	#VALUE!	#VALUE!	#VALUE!	#VALUE!	#VALUE!		#VALUE!	#VALUE!	#VALUE!	#VALUE!	#VALUE!	#VALUE!	#VALUE!	#VALUE!	#VALUE!	#VALUE!	#VALUE!	0	-0.756451	-11.3468	#VALUE!	#VALUE!	#VALUE!	57.3757	5.79158	1.10796	#VALUE!	#VALUE!	#VALUE!	0	0.756451
			.	.	.	#VALUE!	#VALUE!	#VALUE!	.	#VALUE!	#VALUE!	#VALUE!	#VALUE!	#VALUE!	#VALUE!	#VALUE!	#VALUE!	#VALUE!	#VALUE!	#VALUE!	#VALUE!	#VALUE!	#VALUE!		#VALUE!	#VALUE!	#VALUE!	#VALUE!	#VALUE!	#VALUE!	#VALUE!	#VALUE!	#VALUE!	#VALUE!	#VALUE!	0	-0.756451	-11.3468	#VALUE!	#VALUE!	#VALUE!	57.3757	5.79158	1.10796	#VALUE!	#VALUE!	#VALUE!	0	0.756451
			.	.	.	#VALUE!	#VALUE!	#VALUE!	.	#VALUE!	#VALUE!	#VALUE!	#VALUE!	#VALUE!	#VALUE!	#VALUE!	#VALUE!	#VALUE!	#VALUE!	#VALUE!	#VALUE!	#VALUE!	#VALUE!		#VALUE!	#VALUE!	#VALUE!	#VALUE!	#VALUE!	#VALUE!	#VALUE!	#VALUE!	#VALUE!	#VALUE!	#VALUE!	0	-0.756451	-11.3468	#VALUE!	#VALUE!	#VALUE!	57.3757	5.79158	1.10796	#VALUE!	#VALUE!	#VALUE!	0	0.756451
			.	.	.	#VALUE!	#VALUE!	#VALUE!	.	#VALUE!	#VALUE!	#VALUE!	#VALUE!	#VALUE!	#VALUE!	#VALUE!	#VALUE!	#VALUE!	#VALUE!	#VALUE!	#VALUE!	#VALUE!	#VALUE!		#VALUE!	#VALUE!	#VALUE!	#VALUE!	#VALUE!	#VALUE!	#VALUE!	#VALUE!	#VALUE!	#VALUE!	#VALUE!	0	-0.756451	-11.3468	#VALUE!	#VALUE!	#VALUE!	57.3757	5.79158	1.10796	#VALUE!	#VALUE!	#VALUE!	0	0.756451
			.	.	.	#VALUE!	#VALUE!	#VALUE!	.	#VALUE!	#VALUE!	#VALUE!	#VALUE!	#VALUE!	#VALUE!	#VALUE!	#VALUE!	#VALUE!	#VALUE!	#VALUE!	#VALUE!	#VALUE!	#VALUE!		#VALUE!	#VALUE!	#VALUE!	#VALUE!	#VALUE!	#VALUE!	#VALUE!	#VALUE!	#VALUE!	#VALUE!	#VALUE!	0	-0.756451	-11.3468	#VALUE!	#VALUE!	#VALUE!	57.3757	5.79158	1.10796	#VALUE!	#VALUE!	#VALUE!	0	0.756451
			.	.	.	#VALUE!	#VALUE!	#VALUE!	.	#VALUE!	#VALUE!	#VALUE!	#VALUE!	#VALUE!	#VALUE!	#VALUE!	#VALUE!	#VALUE!	#VALUE!	#VALUE!	#VALUE!	#VALUE!	#VALUE!		#VALUE!	#VALUE!	#VALUE!	#VALUE!	#VALUE!	#VALUE!	#VALUE!	#VALUE!	#VALUE!	#VALUE!	#VALUE!	0	-0.756451	-11.3468	#VALUE!	#VALUE!	#VALUE!	57.3757	5.79158	1.10796	#VALUE!	#VALUE!	#VALUE!	0	0.756451
			.	.	.	#VALUE!	#VALUE!	#VALUE!	.	#VALUE!	#VALUE!	#VALUE!	#VALUE!	#VALUE!	#VALUE!	#VALUE!	#VALUE!	#VALUE!	#VALUE!	#VALUE!	#VALUE!	#VALUE!	#VALUE!		#VALUE!	#VALUE!	#VALUE!	#VALUE!	#VALUE!	#VALUE!	#VALUE!	#VALUE!	#VALUE!	#VALUE!	#VALUE!	0	-0.756451	-11.3468	#VALUE!	#VALUE!	#VALUE!	57.3757	5.79158	1.10796	#VALUE!	#VALUE!	#VALUE!	0	0.756451
			.	.	.	#VALUE!	#VALUE!	#VALUE!	.	#VALUE!	#VALUE!	#VALUE!	#VALUE!	#VALUE!	#VALUE!	#VALUE!	#VALUE!	#VALUE!	#VALUE!	#VALUE!	#VALUE!	#VALUE!	#VALUE!		#VALUE!	#VALUE!	#VALUE!	#VALUE!	#VALUE!	#VALUE!	#VALUE!	#VALUE!	#VALUE!	#VALUE!	#VALUE!	0	-0.756451	-11.3468	#VALUE!	#VALUE!	#VALUE!	57.3757	5.79158	1.10796	#VALUE!	#VALUE!	#VALUE!	0	0.756451
			.	.	.	#VALUE!	#VALUE!	#VALUE!	.	#VALUE!	#VALUE!	#VALUE!	#VALUE!	#VALUE!	#VALUE!	#VALUE!	#VALUE!	#VALUE!	#VALUE!	#VALUE!	#VALUE!	#VALUE!	#VALUE!		#VALUE!	#VALUE!	#VALUE!	#VALUE!	#VALUE!	#VALUE!	#VALUE!	#VALUE!	#VALUE!	#VALUE!	#VALUE!	0	-0.756451	-11.3468	#VALUE!	#VALUE!	#VALUE!	57.3757	5.79158	1.10796	#VALUE!	#VALUE!	#VALUE!	0	0.756451
			.	.	.	#VALUE!	#VALUE!	#VALUE!	.	#VALUE!	#VALUE!	#VALUE!	#VALUE!	#VALUE!	#VALUE!	#VALUE!	#VALUE!	#VALUE!	#VALUE!	#VALUE!	#VALUE!	#VALUE!	#VALUE!		#VALUE!	#VALUE!	#VALUE!	#VALUE!	#VALUE!	#VALUE!	#VALUE!	#VALUE!	#VALUE!	#VALUE!	#VALUE!	0	-0.756451	-11.3468	#VALUE!	#VALUE!	#VALUE!	57.3757	5.79158	1.10796	#VALUE!	#VALUE!	#VALUE!	0	0.756451
			.	.	.	#VALUE!	#VALUE!	#VALUE!	.	#VALUE!	#VALUE!	#VALUE!	#VALUE!	#VALUE!	#VALUE!	#VALUE!	#VALUE!	#VALUE!	#VALUE!	#VALUE!	#VALUE!	#VALUE!	#VALUE!		#VALUE!	#VALUE!	#VALUE!	#VALUE!	#VALUE!	#VALUE!	#VALUE!	#VALUE!	#VALUE!	#VALUE!	#VALUE!	0	-0.756451	-11.3468	#VALUE!	#VALUE!	#VALUE!	57.3757	5.79158	1.10796	#VALUE!	#VALUE!	#VALUE!	0	0.756451
			.	.	.	#VALUE!	#VALUE!	#VALUE!	.	#VALUE!	#VALUE!	#VALUE!	#VALUE!	#VALUE!	#VALUE!	#VALUE!	#VALUE!	#VALUE!	#VALUE!	#VALUE!	#VALUE!	#VALUE!	#VALUE!		#VALUE!	#VALUE!	#VALUE!	#VALUE!	#VALUE!	#VALUE!	#VALUE!	#VALUE!	#VALUE!	#VALUE!	#VALUE!	0	-0.756451	-11.3468	#VALUE!	#VALUE!	#VALUE!	57.3757	5.79158	1.10796	#VALUE!	#VALUE!	#VALUE!	0	0.756451
			.	.	.	#VALUE!	#VALUE!	#VALUE!	.	#VALUE!	#VALUE!	#VALUE!	#VALUE!	#VALUE!	#VALUE!	#VALUE!	#VALUE!	#VALUE!	#VALUE!	#VALUE!	#VALUE!	#VALUE!	#VALUE!		#VALUE!	#VALUE!	#VALUE!	#VALUE!	#VALUE!	#VALUE!	#VALUE!	#VALUE!	#VALUE!	#VALUE!	#VALUE!	0	-0.756451	-11.3468	#VALUE!	#VALUE!	#VALUE!	57.3757	5.79158	1.10796	#VALUE!	#VALUE!	#VALUE!	0	0.756451
			.	.	.	#VALUE!	#VALUE!	#VALUE!	.	#VALUE!	#VALUE!	#VALUE!	#VALUE!	#VALUE!	#VALUE!	#VALUE!	#VALUE!	#VALUE!	#VALUE!	#VALUE!	#VALUE!	#VALUE!	#VALUE!		#VALUE!	#VALUE!	#VALUE!	#VALUE!	#VALUE!	#VALUE!	#VALUE!	#VALUE!	#VALUE!	#VALUE!	#VALUE!	0	-0.756451	-11.3468	#VALUE!	#VALUE!	#VALUE!	57.3757	5.79158	1.10796	#VALUE!	#VALUE!	#VALUE!	0	0.756451
			.	.	.	#VALUE!	#VALUE!	#VALUE!	.	#VALUE!	#VALUE!	#VALUE!	#VALUE!	#VALUE!	#VALUE!	#VALUE!	#VALUE!	#VALUE!	#VALUE!	#VALUE!	#VALUE!	#VALUE!	#VALUE!		#VALUE!	#VALUE!	#VALUE!	#VALUE!	#VALUE!	#VALUE!	#VALUE!	#VALUE!	#VALUE!	#VALUE!	#VALUE!	0	-0.756451	-11.3468	#VALUE!	#VALUE!	#VALUE!	57.3757	5.79158	1.10796	#VALUE!	#VALUE!	#VALUE!	0	0.756451
			.	.	.	#VALUE!	#VALUE!	#VALUE!	.	#VALUE!	#VALUE!	#VALUE!	#VALUE!	#VALUE!	#VALUE!	#VALUE!	#VALUE!	#VALUE!	#VALUE!	#VALUE!	#VALUE!	#VALUE!	#VALUE!		#VALUE!	#VALUE!	#VALUE!	#VALUE!	#VALUE!	#VALUE!	#VALUE!	#VALUE!	#VALUE!	#VALUE!	#VALUE!	0	-0.756451	-11.3468	#VALUE!	#VALUE!	#VALUE!	57.3757	5.79158	1.10796	#VALUE!	#VALUE!	#VALUE!	0	0.756451
			.	.	.	#VALUE!	#VALUE!	#VALUE!	.	#VALUE!	#VALUE!	#VALUE!	#VALUE!	#VALUE!	#VALUE!	#VALUE!	#VALUE!	#VALUE!	#VALUE!	#VALUE!	#VALUE!	#VALUE!	#VALUE!		#VALUE!	#VALUE!	#VALUE!	#VALUE!	#VALUE!	#VALUE!	#VALUE!	#VALUE!	#VALUE!	#VALUE!	#VALUE!	0	-0.756451	-11.3468	#VALUE!	#VALUE!	#VALUE!	57.3757	5.79158	1.10796	#VALUE!	#VALUE!	#VALUE!	0	0.756451
			.	.	.	#VALUE!	#VALUE!	#VALUE!	.	#VALUE!	#VALUE!	#VALUE!	#VALUE!	#VALUE!	#VALUE!	#VALUE!	#VALUE!	#VALUE!	#VALUE!	#VALUE!	#VALUE!	#VALUE!	#VALUE!		#VALUE!	#VALUE!	#VALUE!	#VALUE!	#VALUE!	#VALUE!	#VALUE!	#VALUE!	#VALUE!	#VALUE!	#VALUE!	0	-0.756451	-11.3468	#VALUE!	#VALUE!	#VALUE!	57.3757	5.79158	1.10796	#VALUE!	#VALUE!	#VALUE!	0	0.756451
			.	.	.	#VALUE!	#VALUE!	#VALUE!	.	#VALUE!	#VALUE!	#VALUE!	#VALUE!	#VALUE!	#VALUE!	#VALUE!	#VALUE!	#VALUE!	#VALUE!	#VALUE!	#VALUE!	#VALUE!	#VALUE!		#VALUE!	#VALUE!	#VALUE!	#VALUE!	#VALUE!	#VALUE!	#VALUE!	#VALUE!	#VALUE!	#VALUE!	#VALUE!	0	-0.756451	-11.3468	#VALUE!	#VALUE!	#VALUE!	57.3757	5.79158	1.10796	#VALUE!	#VALUE!	#VALUE!	0	0.756451
			.	.	.	#VALUE!	#VALUE!	#VALUE!	.	#VALUE!	#VALUE!	#VALUE!	#VALUE!	#VALUE!	#VALUE!	#VALUE!	#VALUE!	#VALUE!	#VALUE!	#VALUE!	#VALUE!	#VALUE!	#VALUE!		#VALUE!	#VALUE!	#VALUE!	#VALUE!	#VALUE!	#VALUE!	#VALUE!	#VALUE!	#VALUE!	#VALUE!	#VALUE!	0	-0.756451	-11.3468	#VALUE!	#VALUE!	#VALUE!	57.3757	5.79158	1.10796	#VALUE!	#VALUE!	#VALUE!	0	0.756451
			.	.	.	#VALUE!	#VALUE!	#VALUE!	.	#VALUE!	#VALUE!	#VALUE!	#VALUE!	#VALUE!	#VALUE!	#VALUE!	#VALUE!	#VALUE!	#VALUE!	#VALUE!	#VALUE!	#VALUE!	#VALUE!		#VALUE!	#VALUE!	#VALUE!	#VALUE!	#VALUE!	#VALUE!	#VALUE!	#VALUE!	#VALUE!	#VALUE!	#VALUE!	0	-0.756451	-11.3468	#VALUE!	#VALUE!	#VALUE!	57.3757	5.79158	1.10796	#VALUE!	#VALUE!	#VALUE!	0	0.756451
			.	.	.	#VALUE!	#VALUE!	#VALUE!	.	#VALUE!	#VALUE!	#VALUE!	#VALUE!	#VALUE!	#VALUE!	#VALUE!	#VALUE!	#VALUE!	#VALUE!	#VALUE!	#VALUE!	#VALUE!	#VALUE!		#VALUE!	#VALUE!	#VALUE!	#VALUE!	#VALUE!	#VALUE!	#VALUE!	#VALUE!	#VALUE!	#VALUE!	#VALUE!	0	-0.756451	-11.3468	#VALUE!	#VALUE!	#VALUE!	57.3757	5.79158	1.10796	#VALUE!	#VALUE!	#VALUE!	0	0.756451
			.	.	.	#VALUE!	#VALUE!	#VALUE!	.	#VALUE!	#VALUE!	#VALUE!	#VALUE!	#VALUE!	#VALUE!	#VALUE!	#VALUE!	#VALUE!	#VALUE!	#VALUE!	#VALUE!	#VALUE!	#VALUE!		#VALUE!	#VALUE!	#VALUE!	#VALUE!	#VALUE!	#VALUE!	#VALUE!	#VALUE!	#VALUE!	#VALUE!	#VALUE!	0	-0.756451	-11.3468	#VALUE!	#VALUE!	#VALUE!	57.3757	5.79158	1.10796	#VALUE!	#VALUE!	#VALUE!	0	0.756451
			.	.	.	#VALUE!	#VALUE!	#VALUE!	.	#VALUE!	#VALUE!	#VALUE!	#VALUE!	#VALUE!	#VALUE!	#VALUE!	#VALUE!	#VALUE!	#VALUE!	#VALUE!	#VALUE!	#VALUE!	#VALUE!		#VALUE!	#VALUE!	#VALUE!	#VALUE!	#VALUE!	#VALUE!	#VALUE!	#VALUE!	#VALUE!	#VALUE!	#VALUE!	0	-0.756451	-11.3468	#VALUE!	#VALUE!	#VALUE!	57.3757	5.79158	1.10796	#VALUE!	#VALUE!	#VALUE!	0	0.756451
			.	.	.	#VALUE!	#VALUE!	#VALUE!	.	#VALUE!	#VALUE!	#VALUE!	#VALUE!	#VALUE!	#VALUE!	#VALUE!	#VALUE!	#VALUE!	#VALUE!	#VALUE!	#VALUE!	#VALUE!	#VALUE!		#VALUE!	#VALUE!	#VALUE!	#VALUE!	#VALUE!	#VALUE!	#VALUE!	#VALUE!	#VALUE!	#VALUE!	#VALUE!	0	-0.756451	-11.3468	#VALUE!	#VALUE!	#VALUE!	57.3757	5.79158	1.10796	#VALUE!	#VALUE!	#VALUE!	0	0.756451
			.	.	.	#VALUE!	#VALUE!	#VALUE!	.	#VALUE!	#VALUE!	#VALUE!	#VALUE!	#VALUE!	#VALUE!	#VALUE!	#VALUE!	#VALUE!	#VALUE!	#VALUE!	#VALUE!	#VALUE!	#VALUE!		#VALUE!	#VALUE!	#VALUE!	#VALUE!	#VALUE!	#VALUE!	#VALUE!	#VALUE!	#VALUE!	#VALUE!	#VALUE!	0	-0.756451	-11.3468	#VALUE!	#VALUE!	#VALUE!	57.3757	5.79158	1.10796	#VALUE!	#VALUE!	#VALUE!	0	0.756451
			.	.	.	#VALUE!	#VALUE!	#VALUE!	.	#VALUE!	#VALUE!	#VALUE!	#VALUE!	#VALUE!	#VALUE!	#VALUE!	#VALUE!	#VALUE!	#VALUE!	#VALUE!	#VALUE!	#VALUE!	#VALUE!		#VALUE!	#VALUE!	#VALUE!	#VALUE!	#VALUE!	#VALUE!	#VALUE!	#VALUE!	#VALUE!	#VALUE!	#VALUE!	0	-0.756451	-11.3468	#VALUE!	#VALUE!	#VALUE!	57.3757	5.79158	1.10796	#VALUE!	#VALUE!	#VALUE!	0	0.756451
			.	.	.	#VALUE!	#VALUE!	#VALUE!	.	#VALUE!	#VALUE!	#VALUE!	#VALUE!	#VALUE!	#VALUE!	#VALUE!	#VALUE!	#VALUE!	#VALUE!	#VALUE!	#VALUE!	#VALUE!	#VALUE!		#VALUE!	#VALUE!	#VALUE!	#VALUE!	#VALUE!	#VALUE!	#VALUE!	#VALUE!	#VALUE!	#VALUE!	#VALUE!	0	-0.756451	-11.3468	#VALUE!	#VALUE!	#VALUE!	57.3757	5.79158	1.10796	#VALUE!	#VALUE!	#VALUE!	0	0.756451
			.	.	.	#VALUE!	#VALUE!	#VALUE!	.	#VALUE!	#VALUE!	#VALUE!	#VALUE!	#VALUE!	#VALUE!	#VALUE!	#VALUE!	#VALUE!	#VALUE!	#VALUE!	#VALUE!	#VALUE!	#VALUE!		#VALUE!	#VALUE!	#VALUE!	#VALUE!	#VALUE!	#VALUE!	#VALUE!	#VALUE!	#VALUE!	#VALUE!	#VALUE!	0	-0.756451	-11.3468	#VALUE!	#VALUE!	#VALUE!	57.3757	5.79158	1.10796	#VALUE!	#VALUE!	#VALUE!	0	0.756451
			.	.	.	#VALUE!	#VALUE!	#VALUE!	.	#VALUE!	#VALUE!	#VALUE!	#VALUE!	#VALUE!	#VALUE!	#VALUE!	#VALUE!	#VALUE!	#VALUE!	#VALUE!	#VALUE!	#VALUE!	#VALUE!		#VALUE!	#VALUE!	#VALUE!	#VALUE!	#VALUE!	#VALUE!	#VALUE!	#VALUE!	#VALUE!	#VALUE!	#VALUE!	0	-0.756451	-11.3468	#VALUE!	#VALUE!	#VALUE!	57.3757	5.79158	1.10796	#VALUE!	#VALUE!	#VALUE!	0	0.756451
			.	.	.	#VALUE!	#VALUE!	#VALUE!	.	#VALUE!	#VALUE!	#VALUE!	#VALUE!	#VALUE!	#VALUE!	#VALUE!	#VALUE!	#VALUE!	#VALUE!	#VALUE!	#VALUE!	#VALUE!	#VALUE!		#VALUE!	#VALUE!	#VALUE!	#VALUE!	#VALUE!	#VALUE!	#VALUE!	#VALUE!	#VALUE!	#VALUE!	#VALUE!	0	-0.756451	-11.3468	#VALUE!	#VALUE!	#VALUE!	57.3757	5.79158	1.10796	#VALUE!	#VALUE!	#VALUE!	0	0.756451
			.	.	.	#VALUE!	#VALUE!	#VALUE!	.	#VALUE!	#VALUE!	#VALUE!	#VALUE!	#VALUE!	#VALUE!	#VALUE!	#VALUE!	#VALUE!	#VALUE!	#VALUE!	#VALUE!	#VALUE!	#VALUE!		#VALUE!	#VALUE!	#VALUE!	#VALUE!	#VALUE!	#VALUE!	#VALUE!	#VALUE!	#VALUE!	#VALUE!	#VALUE!	0	-0.756451	-11.3468	#VALUE!	#VALUE!	#VALUE!	57.3757	5.79158	1.10796	#VALUE!	#VALUE!	#VALUE!	0	0.756451
			.	.	.	#VALUE!	#VALUE!	#VALUE!	.	#VALUE!	#VALUE!	#VALUE!	#VALUE!	#VALUE!	#VALUE!	#VALUE!	#VALUE!	#VALUE!	#VALUE!	#VALUE!	#VALUE!	#VALUE!	#VALUE!		#VALUE!	#VALUE!	#VALUE!	#VALUE!	#VALUE!	#VALUE!	#VALUE!	#VALUE!	#VALUE!	#VALUE!	#VALUE!	0	-0.756451	-11.3468	#VALUE!	#VALUE!	#VALUE!	57.3757	5.79158	1.10796	#VALUE!	#VALUE!	#VALUE!	0	0.756451
			.	.	.	#VALUE!	#VALUE!	#VALUE!	.	#VALUE!	#VALUE!	#VALUE!	#VALUE!	#VALUE!	#VALUE!	#VALUE!	#VALUE!	#VALUE!	#VALUE!	#VALUE!	#VALUE!	#VALUE!	#VALUE!		#VALUE!	#VALUE!	#VALUE!	#VALUE!	#VALUE!	#VALUE!	#VALUE!	#VALUE!	#VALUE!	#VALUE!	#VALUE!	0	-0.756451	-11.3468	#VALUE!	#VALUE!	#VALUE!	57.3757	5.79158	1.10796	#VALUE!	#VALUE!	#VALUE!	0	0.756451
			.	.	.	#VALUE!	#VALUE!	#VALUE!	.	#VALUE!	#VALUE!	#VALUE!	#VALUE!	#VALUE!	#VALUE!	#VALUE!	#VALUE!	#VALUE!	#VALUE!	#VALUE!	#VALUE!	#VALUE!	#VALUE!		#VALUE!	#VALUE!	#VALUE!	#VALUE!	#VALUE!	#VALUE!	#VALUE!	#VALUE!	#VALUE!	#VALUE!	#VALUE!	0	-0.756451	-11.3468	#VALUE!	#VALUE!	#VALUE!	57.3757	5.79158	1.10796	#VALUE!	#VALUE!	#VALUE!	0	0.756451
			.	.	.	#VALUE!	#VALUE!	#VALUE!	.	#VALUE!	#VALUE!	#VALUE!	#VALUE!	#VALUE!	#VALUE!	#VALUE!	#VALUE!	#VALUE!	#VALUE!	#VALUE!	#VALUE!	#VALUE!	#VALUE!		#VALUE!	#VALUE!	#VALUE!	#VALUE!	#VALUE!	#VALUE!	#VALUE!	#VALUE!	#VALUE!	#VALUE!	#VALUE!	0	-0.756451	-11.3468	#VALUE!	#VALUE!	#VALUE!	57.3757	5.79158	1.10796	#VALUE!	#VALUE!	#VALUE!	0	0.756451
			.	.	.	#VALUE!	#VALUE!	#VALUE!	.	#VALUE!	#VALUE!	#VALUE!	#VALUE!	#VALUE!	#VALUE!	#VALUE!	#VALUE!	#VALUE!	#VALUE!	#VALUE!	#VALUE!	#VALUE!	#VALUE!		#VALUE!	#VALUE!	#VALUE!	#VALUE!	#VALUE!	#VALUE!	#VALUE!	#VALUE!	#VALUE!	#VALUE!	#VALUE!	0	-0.756451	-11.3468	#VALUE!	#VALUE!	#VALUE!	57.3757	5.79158	1.10796	#VALUE!	#VALUE!	#VALUE!	0	0.756451
			.	.	.	#VALUE!	#VALUE!	#VALUE!	.	#VALUE!	#VALUE!	#VALUE!	#VALUE!	#VALUE!	#VALUE!	#VALUE!	#VALUE!	#VALUE!	#VALUE!	#VALUE!	#VALUE!	#VALUE!	#VALUE!		#VALUE!	#VALUE!	#VALUE!	#VALUE!	#VALUE!	#VALUE!	#VALUE!	#VALUE!	#VALUE!	#VALUE!	#VALUE!	0	-0.756451	-11.3468	#VALUE!	#VALUE!	#VALUE!	57.3757	5.79158	1.10796	#VALUE!	#VALUE!	#VALUE!	0	0.756451
			.	.	.	#VALUE!	#VALUE!	#VALUE!	.	#VALUE!	#VALUE!	#VALUE!	#VALUE!	#VALUE!	#VALUE!	#VALUE!	#VALUE!	#VALUE!	#VALUE!	#VALUE!	#VALUE!	#VALUE!	#VALUE!		#VALUE!	#VALUE!	#VALUE!	#VALUE!	#VALUE!	#VALUE!	#VALUE!	#VALUE!	#VALUE!	#VALUE!	#VALUE!	0	-0.756451	-11.3468	#VALUE!	#VALUE!	#VALUE!	57.3757	5.79158	1.10796	#VALUE!	#VALUE!	#VALUE!	0	0.756451
			.	.	.	#VALUE!	#VALUE!	#VALUE!	.	#VALUE!	#VALUE!	#VALUE!	#VALUE!	#VALUE!	#VALUE!	#VALUE!	#VALUE!	#VALUE!	#VALUE!	#VALUE!	#VALUE!	#VALUE!	#VALUE!		#VALUE!	#VALUE!	#VALUE!	#VALUE!	#VALUE!	#VALUE!	#VALUE!	#VALUE!	#VALUE!	#VALUE!	#VALUE!	0	-0.756451	-11.3468	#VALUE!	#VALUE!	#VALUE!	57.3757	5.79158	1.10796	#VALUE!	#VALUE!	#VALUE!	0	0.756451
			.	.	.	#VALUE!	#VALUE!	#VALUE!	.	#VALUE!	#VALUE!	#VALUE!	#VALUE!	#VALUE!	#VALUE!	#VALUE!	#VALUE!	#VALUE!	#VALUE!	#VALUE!	#VALUE!	#VALUE!	#VALUE!		#VALUE!	#VALUE!	#VALUE!	#VALUE!	#VALUE!	#VALUE!	#VALUE!	#VALUE!	#VALUE!	#VALUE!	#VALUE!	0	-0.756451	-11.3468	#VALUE!	#VALUE!	#VALUE!	57.3757	5.79158	1.10796	#VALUE!	#VALUE!	#VALUE!	0	0.756451
			.	.	.	#VALUE!	#VALUE!	#VALUE!	.	#VALUE!	#VALUE!	#VALUE!	#VALUE!	#VALUE!	#VALUE!	#VALUE!	#VALUE!	#VALUE!	#VALUE!	#VALUE!	#VALUE!	#VALUE!	#VALUE!		#VALUE!	#VALUE!	#VALUE!	#VALUE!	#VALUE!	#VALUE!	#VALUE!	#VALUE!	#VALUE!	#VALUE!	#VALUE!	0	-0.756451	-11.3468	#VALUE!	#VALUE!	#VALUE!	57.3757	5.79158	1.10796	#VALUE!	#VALUE!	#VALUE!	0	0.756451
			.	.	.	#VALUE!	#VALUE!	#VALUE!	.	#VALUE!	#VALUE!	#VALUE!	#VALUE!	#VALUE!	#VALUE!	#VALUE!	#VALUE!	#VALUE!	#VALUE!	#VALUE!	#VALUE!	#VALUE!	#VALUE!		#VALUE!	#VALUE!	#VALUE!	#VALUE!	#VALUE!	#VALUE!	#VALUE!	#VALUE!	#VALUE!	#VALUE!	#VALUE!	0	-0.756451	-11.3468	#VALUE!	#VALUE!	#VALUE!	57.3757	5.79158	1.10796	#VALUE!	#VALUE!	#VALUE!	0	0.756451
			.	.	.	#VALUE!	#VALUE!	#VALUE!	.	#VALUE!	#VALUE!	#VALUE!	#VALUE!	#VALUE!	#VALUE!	#VALUE!	#VALUE!	#VALUE!	#VALUE!	#VALUE!	#VALUE!	#VALUE!	#VALUE!		#VALUE!	#VALUE!	#VALUE!	#VALUE!	#VALUE!	#VALUE!	#VALUE!	#VALUE!	#VALUE!	#VALUE!	#VALUE!	0	-0.756451	-11.3468	#VALUE!	#VALUE!	#VALUE!	57.3757	5.79158	1.10796	#VALUE!	#VALUE!	#VALUE!	0	0.756451
			.	.	.	#VALUE!	#VALUE!	#VALUE!	.	#VALUE!	#VALUE!	#VALUE!	#VALUE!	#VALUE!	#VALUE!	#VALUE!	#VALUE!	#VALUE!	#VALUE!	#VALUE!	#VALUE!	#VALUE!	#VALUE!		#VALUE!	#VALUE!	#VALUE!	#VALUE!	#VALUE!	#VALUE!	#VALUE!	#VALUE!	#VALUE!	#VALUE!	#VALUE!	0	-0.756451	-11.3468	#VALUE!	#VALUE!	#VALUE!	57.3757	5.79158	1.10796	#VALUE!	#VALUE!	#VALUE!	0	0.756451
			.	.	.	#VALUE!	#VALUE!	#VALUE!	.	#VALUE!	#VALUE!	#VALUE!	#VALUE!	#VALUE!	#VALUE!	#VALUE!	#VALUE!	#VALUE!	#VALUE!	#VALUE!	#VALUE!	#VALUE!	#VALUE!		#VALUE!	#VALUE!	#VALUE!	#VALUE!	#VALUE!	#VALUE!	#VALUE!	#VALUE!	#VALUE!	#VALUE!	#VALUE!	0	-0.756451	-11.3468	#VALUE!	#VALUE!	#VALUE!	57.3757	5.79158	1.10796	#VALUE!	#VALUE!	#VALUE!	0	0.756451
			.	.	.	#VALUE!	#VALUE!	#VALUE!	.	#VALUE!	#VALUE!	#VALUE!	#VALUE!	#VALUE!	#VALUE!	#VALUE!	#VALUE!	#VALUE!	#VALUE!	#VALUE!	#VALUE!	#VALUE!	#VALUE!		#VALUE!	#VALUE!	#VALUE!	#VALUE!	#VALUE!	#VALUE!	#VALUE!	#VALUE!	#VALUE!	#VALUE!	#VALUE!	0	-0.756451	-11.3468	#VALUE!	#VALUE!	#VALUE!	57.3757	5.79158	1.10796	#VALUE!	#VALUE!	#VALUE!	0	0.756451
			.	.	.	#VALUE!	#VALUE!	#VALUE!	.	#VALUE!	#VALUE!	#VALUE!	#VALUE!	#VALUE!	#VALUE!	#VALUE!	#VALUE!	#VALUE!	#VALUE!	#VALUE!	#VALUE!	#VALUE!	#VALUE!		#VALUE!	#VALUE!	#VALUE!	#VALUE!	#VALUE!	#VALUE!	#VALUE!	#VALUE!	#VALUE!	#VALUE!	#VALUE!	0	-0.756451	-11.3468	#VALUE!	#VALUE!	#VALUE!	57.3757	5.79158	1.10796	#VALUE!	#VALUE!	#VALUE!	0	0.756451
			.	.	.	#VALUE!	#VALUE!	#VALUE!	.	#VALUE!	#VALUE!	#VALUE!	#VALUE!	#VALUE!	#VALUE!	#VALUE!	#VALUE!	#VALUE!	#VALUE!	#VALUE!	#VALUE!	#VALUE!	#VALUE!		#VALUE!	#VALUE!	#VALUE!	#VALUE!	#VALUE!	#VALUE!	#VALUE!	#VALUE!	#VALUE!	#VALUE!	#VALUE!	0	-0.756451	-11.3468	#VALUE!	#VALUE!	#VALUE!	57.3757	5.79158	1.10796	#VALUE!	#VALUE!	#VALUE!	0	0.756451
			.	.	.	#VALUE!	#VALUE!	#VALUE!	.	#VALUE!	#VALUE!	#VALUE!	#VALUE!	#VALUE!	#VALUE!	#VALUE!	#VALUE!	#VALUE!	#VALUE!	#VALUE!	#VALUE!	#VALUE!	#VALUE!		#VALUE!	#VALUE!	#VALUE!	#VALUE!	#VALUE!	#VALUE!	#VALUE!	#VALUE!	#VALUE!	#VALUE!	#VALUE!	0	-0.756451	-11.3468	#VALUE!	#VALUE!	#VALUE!	57.3757	5.79158	1.10796	#VALUE!	#VALUE!	#VALUE!	0	0.756451
			.	.	.	#VALUE!	#VALUE!	#VALUE!	.	#VALUE!	#VALUE!	#VALUE!	#VALUE!	#VALUE!	#VALUE!	#VALUE!	#VALUE!	#VALUE!	#VALUE!	#VALUE!	#VALUE!	#VALUE!	#VALUE!		#VALUE!	#VALUE!	#VALUE!	#VALUE!	#VALUE!	#VALUE!	#VALUE!	#VALUE!	#VALUE!	#VALUE!	#VALUE!	0	-0.756451	-11.3468	#VALUE!	#VALUE!	#VALUE!	57.3757	5.79158	1.10796	#VALUE!	#VALUE!	#VALUE!	0	0.756451
			.	.	.	#VALUE!	#VALUE!	#VALUE!	.	#VALUE!	#VALUE!	#VALUE!	#VALUE!	#VALUE!	#VALUE!	#VALUE!	#VALUE!	#VALUE!	#VALUE!	#VALUE!	#VALUE!	#VALUE!	#VALUE!		#VALUE!	#VALUE!	#VALUE!	#VALUE!	#VALUE!	#VALUE!	#VALUE!	#VALUE!	#VALUE!	#VALUE!	#VALUE!	0	-0.756451	-11.3468	#VALUE!	#VALUE!	#VALUE!	57.3757	5.79158	1.10796	#VALUE!	#VALUE!	#VALUE!	0	0.756451
			.	.	.	#VALUE!	#VALUE!	#VALUE!	.	#VALUE!	#VALUE!	#VALUE!	#VALUE!	#VALUE!	#VALUE!	#VALUE!	#VALUE!	#VALUE!	#VALUE!	#VALUE!	#VALUE!	#VALUE!	#VALUE!		#VALUE!	#VALUE!	#VALUE!	#VALUE!	#VALUE!	#VALUE!	#VALUE!	#VALUE!	#VALUE!	#VALUE!	#VALUE!	0	-0.756451	-11.3468	#VALUE!	#VALUE!	#VALUE!	57.3757	5.79158	1.10796	#VALUE!	#VALUE!	#VALUE!	0	0.756451
			.	.	.	#VALUE!	#VALUE!	#VALUE!	.	#VALUE!	#VALUE!	#VALUE!	#VALUE!	#VALUE!	#VALUE!	#VALUE!	#VALUE!	#VALUE!	#VALUE!	#VALUE!	#VALUE!	#VALUE!	#VALUE!		#VALUE!	#VALUE!	#VALUE!	#VALUE!	#VALUE!	#VALUE!	#VALUE!	#VALUE!	#VALUE!	#VALUE!	#VALUE!	0	-0.756451	-11.3468	#VALUE!	#VALUE!	#VALUE!	57.3757	5.79158	1.10796	#VALUE!	#VALUE!	#VALUE!	0	0.756451
			.	.	.	#VALUE!	#VALUE!	#VALUE!	.	#VALUE!	#VALUE!	#VALUE!	#VALUE!	#VALUE!	#VALUE!	#VALUE!	#VALUE!	#VALUE!	#VALUE!	#VALUE!	#VALUE!	#VALUE!	#VALUE!		#VALUE!	#VALUE!	#VALUE!	#VALUE!	#VALUE!	#VALUE!	#VALUE!	#VALUE!	#VALUE!	#VALUE!	#VALUE!	0	-0.756451	-11.3468	#VALUE!	#VALUE!	#VALUE!	57.3757	5.79158	1.10796	#VALUE!	#VALUE!	#VALUE!	0	0.756451
			.	.	.	#VALUE!	#VALUE!	#VALUE!	.	#VALUE!	#VALUE!	#VALUE!	#VALUE!	#VALUE!	#VALUE!	#VALUE!	#VALUE!	#VALUE!	#VALUE!	#VALUE!	#VALUE!	#VALUE!	#VALUE!		#VALUE!	#VALUE!	#VALUE!	#VALUE!	#VALUE!	#VALUE!	#VALUE!	#VALUE!	#VALUE!	#VALUE!	#VALUE!	0	-0.756451	-11.3468	#VALUE!	#VALUE!	#VALUE!	57.3757	5.79158	1.10796	#VALUE!	#VALUE!	#VALUE!	0	0.756451
			.	.	.	#VALUE!	#VALUE!	#VALUE!	.	#VALUE!	#VALUE!	#VALUE!	#VALUE!	#VALUE!	#VALUE!	#VALUE!	#VALUE!	#VALUE!	#VALUE!	#VALUE!	#VALUE!	#VALUE!	#VALUE!		#VALUE!	#VALUE!	#VALUE!	#VALUE!	#VALUE!	#VALUE!	#VALUE!	#VALUE!	#VALUE!	#VALUE!	#VALUE!	0	-0.756451	-11.3468	#VALUE!	#VALUE!	#VALUE!	57.3757	5.79158	1.10796	#VALUE!	#VALUE!	#VALUE!	0	0.756451
			.	.	.	#VALUE!	#VALUE!	#VALUE!	.	#VALUE!	#VALUE!	#VALUE!	#VALUE!	#VALUE!	#VALUE!	#VALUE!	#VALUE!	#VALUE!	#VALUE!	#VALUE!	#VALUE!	#VALUE!	#VALUE!		#VALUE!	#VALUE!	#VALUE!	#VALUE!	#VALUE!	#VALUE!	#VALUE!	#VALUE!	#VALUE!	#VALUE!	#VALUE!	0	-0.756451	-11.3468	#VALUE!	#VALUE!	#VALUE!	57.3757	5.79158	1.10796	#VALUE!	#VALUE!	#VALUE!	0	0.756451
			.	.	.	#VALUE!	#VALUE!	#VALUE!	.	#VALUE!	#VALUE!	#VALUE!	#VALUE!	#VALUE!	#VALUE!	#VALUE!	#VALUE!	#VALUE!	#VALUE!	#VALUE!	#VALUE!	#VALUE!	#VALUE!		#VALUE!	#VALUE!	#VALUE!	#VALUE!	#VALUE!	#VALUE!	#VALUE!	#VALUE!	#VALUE!	#VALUE!	#VALUE!	0	-0.756451	-11.3468	#VALUE!	#VALUE!	#VALUE!	57.3757	5.79158	1.10796	#VALUE!	#VALUE!	#VALUE!	0	0.756451
			.	.	.	#VALUE!	#VALUE!	#VALUE!	.	#VALUE!	#VALUE!	#VALUE!	#VALUE!	#VALUE!	#VALUE!	#VALUE!	#VALUE!	#VALUE!	#VALUE!	#VALUE!	#VALUE!	#VALUE!	#VALUE!		#VALUE!	#VALUE!	#VALUE!	#VALUE!	#VALUE!	#VALUE!	#VALUE!	#VALUE!	#VALUE!	#VALUE!	#VALUE!	0	-0.756451	-11.3468	#VALUE!	#VALUE!	#VALUE!	57.3757	5.79158	1.10796	#VALUE!	#VALUE!	#VALUE!	0	0.756451
			.	.	.	#VALUE!	#VALUE!	#VALUE!	.	#VALUE!	#VALUE!	#VALUE!	#VALUE!	#VALUE!	#VALUE!	#VALUE!	#VALUE!	#VALUE!	#VALUE!	#VALUE!	#VALUE!	#VALUE!	#VALUE!		#VALUE!	#VALUE!	#VALUE!	#VALUE!	#VALUE!	#VALUE!	#VALUE!	#VALUE!	#VALUE!	#VALUE!	#VALUE!	0	-0.756451	-11.3468	#VALUE!	#VALUE!	#VALUE!	57.3757	5.79158	1.10796	#VALUE!	#VALUE!	#VALUE!	0	0.756451
			.	.	.	#VALUE!	#VALUE!	#VALUE!	.	#VALUE!	#VALUE!	#VALUE!	#VALUE!	#VALUE!	#VALUE!	#VALUE!	#VALUE!	#VALUE!	#VALUE!	#VALUE!	#VALUE!	#VALUE!	#VALUE!		#VALUE!	#VALUE!	#VALUE!	#VALUE!	#VALUE!	#VALUE!	#VALUE!	#VALUE!	#VALUE!	#VALUE!	#VALUE!	0	-0.756451	-11.3468	#VALUE!	#VALUE!	#VALUE!	57.3757	5.79158	1.10796	#VALUE!	#VALUE!	#VALUE!	0	0.756451
			.	.	.	#VALUE!	#VALUE!	#VALUE!	.	#VALUE!	#VALUE!	#VALUE!	#VALUE!	#VALUE!	#VALUE!	#VALUE!	#VALUE!	#VALUE!	#VALUE!	#VALUE!	#VALUE!	#VALUE!	#VALUE!		#VALUE!	#VALUE!	#VALUE!	#VALUE!	#VALUE!	#VALUE!	#VALUE!	#VALUE!	#VALUE!	#VALUE!	#VALUE!	0	-0.756451	-11.3468	#VALUE!	#VALUE!	#VALUE!	57.3757	5.79158	1.10796	#VALUE!	#VALUE!	#VALUE!	0	0.756451
			.	.	.	#VALUE!	#VALUE!	#VALUE!	.	#VALUE!	#VALUE!	#VALUE!	#VALUE!	#VALUE!	#VALUE!	#VALUE!	#VALUE!	#VALUE!	#VALUE!	#VALUE!	#VALUE!	#VALUE!	#VALUE!		#VALUE!	#VALUE!	#VALUE!	#VALUE!	#VALUE!	#VALUE!	#VALUE!	#VALUE!	#VALUE!	#VALUE!	#VALUE!	0	-0.756451	-11.3468	#VALUE!	#VALUE!	#VALUE!	57.3757	5.79158	1.10796	#VALUE!	#VALUE!	#VALUE!	0	0.756451
			.	.	.	#VALUE!	#VALUE!	#VALUE!	.	#VALUE!	#VALUE!	#VALUE!	#VALUE!	#VALUE!	#VALUE!	#VALUE!	#VALUE!	#VALUE!	#VALUE!	#VALUE!	#VALUE!	#VALUE!	#VALUE!		#VALUE!	#VALUE!	#VALUE!	#VALUE!	#VALUE!	#VALUE!	#VALUE!	#VALUE!	#VALUE!	#VALUE!	#VALUE!	0	-0.756451	-11.3468	#VALUE!	#VALUE!	#VALUE!	57.3757	5.79158	1.10796	#VALUE!	#VALUE!	#VALUE!	0	0.756451
			.	.	.	#VALUE!	#VALUE!	#VALUE!	.	#VALUE!	#VALUE!	#VALUE!	#VALUE!	#VALUE!	#VALUE!	#VALUE!	#VALUE!	#VALUE!	#VALUE!	#VALUE!	#VALUE!	#VALUE!	#VALUE!		#VALUE!	#VALUE!	#VALUE!	#VALUE!	#VALUE!	#VALUE!	#VALUE!	#VALUE!	#VALUE!	#VALUE!	#VALUE!	0	-0.756451	-11.3468	#VALUE!	#VALUE!	#VALUE!	57.3757	5.79158	1.10796	#VALUE!	#VALUE!	#VALUE!	0	0.756451
			.	.	.	#VALUE!	#VALUE!	#VALUE!	.	#VALUE!	#VALUE!	#VALUE!	#VALUE!	#VALUE!	#VALUE!	#VALUE!	#VALUE!	#VALUE!	#VALUE!	#VALUE!	#VALUE!	#VALUE!	#VALUE!		#VALUE!	#VALUE!	#VALUE!	#VALUE!	#VALUE!	#VALUE!	#VALUE!	#VALUE!	#VALUE!	#VALUE!	#VALUE!	0	-0.756451	-11.3468	#VALUE!	#VALUE!	#VALUE!	57.3757	5.79158	1.10796	#VALUE!	#VALUE!	#VALUE!	0	0.756451
			.	.	.	#VALUE!	#VALUE!	#VALUE!	.	#VALUE!	#VALUE!	#VALUE!	#VALUE!	#VALUE!	#VALUE!	#VALUE!	#VALUE!	#VALUE!	#VALUE!	#VALUE!	#VALUE!	#VALUE!	#VALUE!		#VALUE!	#VALUE!	#VALUE!	#VALUE!	#VALUE!	#VALUE!	#VALUE!	#VALUE!	#VALUE!	#VALUE!	#VALUE!	0	-0.756451	-11.3468	#VALUE!	#VALUE!	#VALUE!	57.3757	5.79158	1.10796	#VALUE!	#VALUE!	#VALUE!	0	0.756451
			.	.	.	#VALUE!	#VALUE!	#VALUE!	.	#VALUE!	#VALUE!	#VALUE!	#VALUE!	#VALUE!	#VALUE!	#VALUE!	#VALUE!	#VALUE!	#VALUE!	#VALUE!	#VALUE!	#VALUE!	#VALUE!		#VALUE!	#VALUE!	#VALUE!	#VALUE!	#VALUE!	#VALUE!	#VALUE!	#VALUE!	#VALUE!	#VALUE!	#VALUE!	0	-0.756451	-11.3468	#VALUE!	#VALUE!	#VALUE!	57.3757	5.79158	1.10796	#VALUE!	#VALUE!	#VALUE!	0	0.756451
			.	.	.	#VALUE!	#VALUE!	#VALUE!	.	#VALUE!	#VALUE!	#VALUE!	#VALUE!	#VALUE!	#VALUE!	#VALUE!	#VALUE!	#VALUE!	#VALUE!	#VALUE!	#VALUE!	#VALUE!	#VALUE!		#VALUE!	#VALUE!	#VALUE!	#VALUE!	#VALUE!	#VALUE!	#VALUE!	#VALUE!	#VALUE!	#VALUE!	#VALUE!	0	-0.756451	-11.3468	#VALUE!	#VALUE!	#VALUE!	57.3757	5.79158	1.10796	#VALUE!	#VALUE!	#VALUE!	0	0.756451
			.	.	.	#VALUE!	#VALUE!	#VALUE!	.	#VALUE!	#VALUE!	#VALUE!	#VALUE!	#VALUE!	#VALUE!	#VALUE!	#VALUE!	#VALUE!	#VALUE!	#VALUE!	#VALUE!	#VALUE!	#VALUE!		#VALUE!	#VALUE!	#VALUE!	#VALUE!	#VALUE!	#VALUE!	#VALUE!	#VALUE!	#VALUE!	#VALUE!	#VALUE!	0	-0.756451	-11.3468	#VALUE!	#VALUE!	#VALUE!	57.3757	5.79158	1.10796	#VALUE!	#VALUE!	#VALUE!	0	0.756451
			.	.	.	#VALUE!	#VALUE!	#VALUE!	.	#VALUE!	#VALUE!	#VALUE!	#VALUE!	#VALUE!	#VALUE!	#VALUE!	#VALUE!	#VALUE!	#VALUE!	#VALUE!	#VALUE!	#VALUE!	#VALUE!		#VALUE!	#VALUE!	#VALUE!	#VALUE!	#VALUE!	#VALUE!	#VALUE!	#VALUE!	#VALUE!	#VALUE!	#VALUE!	0	-0.756451	-11.3468	#VALUE!	#VALUE!	#VALUE!	57.3757	5.79158	1.10796	#VALUE!	#VALUE!	#VALUE!	0	0.756451
			.	.	.	#VALUE!	#VALUE!	#VALUE!	.	#VALUE!	#VALUE!	#VALUE!	#VALUE!	#VALUE!	#VALUE!	#VALUE!	#VALUE!	#VALUE!	#VALUE!	#VALUE!	#VALUE!	#VALUE!	#VALUE!		#VALUE!	#VALUE!	#VALUE!	#VALUE!	#VALUE!	#VALUE!	#VALUE!	#VALUE!	#VALUE!	#VALUE!	#VALUE!	0	-0.756451	-11.3468	#VALUE!	#VALUE!	#VALUE!	57.3757	5.79158	1.10796	#VALUE!	#VALUE!	#VALUE!	0	0.756451
			.	.	.	#VALUE!	#VALUE!	#VALUE!	.	#VALUE!	#VALUE!	#VALUE!	#VALUE!	#VALUE!	#VALUE!	#VALUE!	#VALUE!	#VALUE!	#VALUE!	#VALUE!	#VALUE!	#VALUE!	#VALUE!		#VALUE!	#VALUE!	#VALUE!	#VALUE!	#VALUE!	#VALUE!	#VALUE!	#VALUE!	#VALUE!	#VALUE!	#VALUE!	0	-0.756451	-11.3468	#VALUE!	#VALUE!	#VALUE!	57.3757	5.79158	1.10796	#VALUE!	#VALUE!	#VALUE!	0	0.756451
			.	.	.	#VALUE!	#VALUE!	#VALUE!	.	#VALUE!	#VALUE!	#VALUE!	#VALUE!	#VALUE!	#VALUE!	#VALUE!	#VALUE!	#VALUE!	#VALUE!	#VALUE!	#VALUE!	#VALUE!	#VALUE!		#VALUE!	#VALUE!	#VALUE!	#VALUE!	#VALUE!	#VALUE!	#VALUE!	#VALUE!	#VALUE!	#VALUE!	#VALUE!	0	-0.756451	-11.3468	#VALUE!	#VALUE!	#VALUE!	57.3757	5.79158	1.10796	#VALUE!	#VALUE!	#VALUE!	0	0.756451
			.	.	.	#VALUE!	#VALUE!	#VALUE!	.	#VALUE!	#VALUE!	#VALUE!	#VALUE!	#VALUE!	#VALUE!	#VALUE!	#VALUE!	#VALUE!	#VALUE!	#VALUE!	#VALUE!	#VALUE!	#VALUE!		#VALUE!	#VALUE!	#VALUE!	#VALUE!	#VALUE!	#VALUE!	#VALUE!	#VALUE!	#VALUE!	#VALUE!	#VALUE!	0	-0.756451	-11.3468	#VALUE!	#VALUE!	#VALUE!	57.3757	5.79158	1.10796	#VALUE!	#VALUE!	#VALUE!	0	0.756451
			.	.	.	#VALUE!	#VALUE!	#VALUE!	.	#VALUE!	#VALUE!	#VALUE!	#VALUE!	#VALUE!	#VALUE!	#VALUE!	#VALUE!	#VALUE!	#VALUE!	#VALUE!	#VALUE!	#VALUE!	#VALUE!		#VALUE!	#VALUE!	#VALUE!	#VALUE!	#VALUE!	#VALUE!	#VALUE!	#VALUE!	#VALUE!	#VALUE!	#VALUE!	0	-0.756451	-11.3468	#VALUE!	#VALUE!	#VALUE!	57.3757	5.79158	1.10796	#VALUE!	#VALUE!	#VALUE!	0	0.756451
			.	.	.	#VALUE!	#VALUE!	#VALUE!	.	#VALUE!	#VALUE!	#VALUE!	#VALUE!	#VALUE!	#VALUE!	#VALUE!	#VALUE!	#VALUE!	#VALUE!	#VALUE!	#VALUE!	#VALUE!	#VALUE!		#VALUE!	#VALUE!	#VALUE!	#VALUE!	#VALUE!	#VALUE!	#VALUE!	#VALUE!	#VALUE!	#VALUE!	#VALUE!	0	-0.756451	-11.3468	#VALUE!	#VALUE!	#VALUE!	57.3757	5.79158	1.10796	#VALUE!	#VALUE!	#VALUE!	0	0.756451
			.	.	.	#VALUE!	#VALUE!	#VALUE!	.	#VALUE!	#VALUE!	#VALUE!	#VALUE!	#VALUE!	#VALUE!	#VALUE!	#VALUE!	#VALUE!	#VALUE!	#VALUE!	#VALUE!	#VALUE!	#VALUE!		#VALUE!	#VALUE!	#VALUE!	#VALUE!	#VALUE!	#VALUE!	#VALUE!	#VALUE!	#VALUE!	#VALUE!	#VALUE!	0	-0.756451	-11.3468	#VALUE!	#VALUE!	#VALUE!	57.3757	5.79158	1.10796	#VALUE!	#VALUE!	#VALUE!	0	0.756451
			.	.	.	#VALUE!	#VALUE!	#VALUE!	.	#VALUE!	#VALUE!	#VALUE!	#VALUE!	#VALUE!	#VALUE!	#VALUE!	#VALUE!	#VALUE!	#VALUE!	#VALUE!	#VALUE!	#VALUE!	#VALUE!		#VALUE!	#VALUE!	#VALUE!	#VALUE!	#VALUE!	#VALUE!	#VALUE!	#VALUE!	#VALUE!	#VALUE!	#VALUE!	0	-0.756451	-11.3468	#VALUE!	#VALUE!	#VALUE!	57.3757	5.79158	1.10796	#VALUE!	#VALUE!	#VALUE!	0	0.756451
			.	.	.	#VALUE!	#VALUE!	#VALUE!	.	#VALUE!	#VALUE!	#VALUE!	#VALUE!	#VALUE!	#VALUE!	#VALUE!	#VALUE!	#VALUE!	#VALUE!	#VALUE!	#VALUE!	#VALUE!	#VALUE!		#VALUE!	#VALUE!	#VALUE!	#VALUE!	#VALUE!	#VALUE!	#VALUE!	#VALUE!	#VALUE!	#VALUE!	#VALUE!	0	-0.756451	-11.3468	#VALUE!	#VALUE!	#VALUE!	57.3757	5.79158	1.10796	#VALUE!	#VALUE!	#VALUE!	0	0.756451
			.	.	.	#VALUE!	#VALUE!	#VALUE!	.	#VALUE!	#VALUE!	#VALUE!	#VALUE!	#VALUE!	#VALUE!	#VALUE!	#VALUE!	#VALUE!	#VALUE!	#VALUE!	#VALUE!	#VALUE!	#VALUE!		#VALUE!	#VALUE!	#VALUE!	#VALUE!	#VALUE!	#VALUE!	#VALUE!	#VALUE!	#VALUE!	#VALUE!	#VALUE!	0	-0.756451	-11.3468	#VALUE!	#VALUE!	#VALUE!	57.3757	5.79158	1.10796	#VALUE!	#VALUE!	#VALUE!	0	0.756451
			.	.	.	#VALUE!	#VALUE!	#VALUE!	.	#VALUE!	#VALUE!	#VALUE!	#VALUE!	#VALUE!	#VALUE!	#VALUE!	#VALUE!	#VALUE!	#VALUE!	#VALUE!	#VALUE!	#VALUE!	#VALUE!		#VALUE!	#VALUE!	#VALUE!	#VALUE!	#VALUE!	#VALUE!	#VALUE!	#VALUE!	#VALUE!	#VALUE!	#VALUE!	0	-0.756451	-11.3468	#VALUE!	#VALUE!	#VALUE!	57.3757	5.79158	1.10796	#VALUE!	#VALUE!	#VALUE!	0	0.756451
			.	.	.	#VALUE!	#VALUE!	#VALUE!	.	#VALUE!	#VALUE!	#VALUE!	#VALUE!	#VALUE!	#VALUE!	#VALUE!	#VALUE!	#VALUE!	#VALUE!	#VALUE!	#VALUE!	#VALUE!	#VALUE!		#VALUE!	#VALUE!	#VALUE!	#VALUE!	#VALUE!	#VALUE!	#VALUE!	#VALUE!	#VALUE!	#VALUE!	#VALUE!	0	-0.756451	-11.3468	#VALUE!	#VALUE!	#VALUE!	57.3757	5.79158	1.10796	#VALUE!	#VALUE!	#VALUE!	0	0.756451
			.	.	.	#VALUE!	#VALUE!	#VALUE!	.	#VALUE!	#VALUE!	#VALUE!	#VALUE!	#VALUE!	#VALUE!	#VALUE!	#VALUE!	#VALUE!	#VALUE!	#VALUE!	#VALUE!	#VALUE!	#VALUE!		#VALUE!	#VALUE!	#VALUE!	#VALUE!	#VALUE!	#VALUE!	#VALUE!	#VALUE!	#VALUE!	#VALUE!	#VALUE!	0	-0.756451	-11.3468	#VALUE!	#VALUE!	#VALUE!	57.3757	5.79158	1.10796	#VALUE!	#VALUE!	#VALUE!	0	0.756451
			.	.	.	#VALUE!	#VALUE!	#VALUE!	.	#VALUE!	#VALUE!	#VALUE!	#VALUE!	#VALUE!	#VALUE!	#VALUE!	#VALUE!	#VALUE!	#VALUE!	#VALUE!	#VALUE!	#VALUE!	#VALUE!		#VALUE!	#VALUE!	#VALUE!	#VALUE!	#VALUE!	#VALUE!	#VALUE!	#VALUE!	#VALUE!	#VALUE!	#VALUE!	0	-0.756451	-11.3468	#VALUE!	#VALUE!	#VALUE!	57.3757	5.79158	1.10796	#VALUE!	#VALUE!	#VALUE!	0	0.756451
			.	.	.	#VALUE!	#VALUE!	#VALUE!	.	#VALUE!	#VALUE!	#VALUE!	#VALUE!	#VALUE!	#VALUE!	#VALUE!	#VALUE!	#VALUE!	#VALUE!	#VALUE!	#VALUE!	#VALUE!	#VALUE!		#VALUE!	#VALUE!	#VALUE!	#VALUE!	#VALUE!	#VALUE!	#VALUE!	#VALUE!	#VALUE!	#VALUE!	#VALUE!	0	-0.756451	-11.3468	#VALUE!	#VALUE!	#VALUE!	57.3757	5.79158	1.10796	#VALUE!	#VALUE!	#VALUE!	0	0.756451
			.	.	.	#VALUE!	#VALUE!	#VALUE!	.	#VALUE!	#VALUE!	#VALUE!	#VALUE!	#VALUE!	#VALUE!	#VALUE!	#VALUE!	#VALUE!	#VALUE!	#VALUE!	#VALUE!	#VALUE!	#VALUE!		#VALUE!	#VALUE!	#VALUE!	#VALUE!	#VALUE!	#VALUE!	#VALUE!	#VALUE!	#VALUE!	#VALUE!	#VALUE!	0	-0.756451	-11.3468	#VALUE!	#VALUE!	#VALUE!	57.3757	5.79158	1.10796	#VALUE!	#VALUE!	#VALUE!	0	0.756451
			.	.	.	#VALUE!	#VALUE!	#VALUE!	.	#VALUE!	#VALUE!	#VALUE!	#VALUE!	#VALUE!	#VALUE!	#VALUE!	#VALUE!	#VALUE!	#VALUE!	#VALUE!	#VALUE!	#VALUE!	#VALUE!		#VALUE!	#VALUE!	#VALUE!	#VALUE!	#VALUE!	#VALUE!	#VALUE!	#VALUE!	#VALUE!	#VALUE!	#VALUE!	0	-0.756451	-11.3468	#VALUE!	#VALUE!	#VALUE!	57.3757	5.79158	1.10796	#VALUE!	#VALUE!	#VALUE!	0	0.756451
			.	.	.	#VALUE!	#VALUE!	#VALUE!	.	#VALUE!	#VALUE!	#VALUE!	#VALUE!	#VALUE!	#VALUE!	#VALUE!	#VALUE!	#VALUE!	#VALUE!	#VALUE!	#VALUE!	#VALUE!	#VALUE!		#VALUE!	#VALUE!	#VALUE!	#VALUE!	#VALUE!	#VALUE!	#VALUE!	#VALUE!	#VALUE!	#VALUE!	#VALUE!	0	-0.756451	-11.3468	#VALUE!	#VALUE!	#VALUE!	57.3757	5.79158	1.10796	#VALUE!	#VALUE!	#VALUE!	0	0.756451
			.	.	.	#VALUE!	#VALUE!	#VALUE!	.	#VALUE!	#VALUE!	#VALUE!	#VALUE!	#VALUE!	#VALUE!	#VALUE!	#VALUE!	#VALUE!	#VALUE!	#VALUE!	#VALUE!	#VALUE!	#VALUE!		#VALUE!	#VALUE!	#VALUE!	#VALUE!	#VALUE!	#VALUE!	#VALUE!	#VALUE!	#VALUE!	#VALUE!	#VALUE!	0	-0.756451	-11.3468	#VALUE!	#VALUE!	#VALUE!	57.3757	5.79158	1.10796	#VALUE!	#VALUE!	#VALUE!	0	0.756451
			.	.	.	#VALUE!	#VALUE!	#VALUE!	.	#VALUE!	#VALUE!	#VALUE!	#VALUE!	#VALUE!	#VALUE!	#VALUE!	#VALUE!	#VALUE!	#VALUE!	#VALUE!	#VALUE!	#VALUE!	#VALUE!		#VALUE!	#VALUE!	#VALUE!	#VALUE!	#VALUE!	#VALUE!	#VALUE!	#VALUE!	#VALUE!	#VALUE!	#VALUE!	0	-0.756451	-11.3468	#VALUE!	#VALUE!	#VALUE!	57.3757	5.79158	1.10796	#VALUE!	#VALUE!	#VALUE!	0	0.756451
			.	.	.	#VALUE!	#VALUE!	#VALUE!	.	#VALUE!	#VALUE!	#VALUE!	#VALUE!	#VALUE!	#VALUE!	#VALUE!	#VALUE!	#VALUE!	#VALUE!	#VALUE!	#VALUE!	#VALUE!	#VALUE!		#VALUE!	#VALUE!	#VALUE!	#VALUE!	#VALUE!	#VALUE!	#VALUE!	#VALUE!	#VALUE!	#VALUE!	#VALUE!	0	-0.756451	-11.3468	#VALUE!	#VALUE!	#VALUE!	57.3757	5.79158	1.10796	#VALUE!	#VALUE!	#VALUE!	0	0.756451
			.	.	.	#VALUE!	#VALUE!	#VALUE!	.	#VALUE!	#VALUE!	#VALUE!	#VALUE!	#VALUE!	#VALUE!	#VALUE!	#VALUE!	#VALUE!	#VALUE!	#VALUE!	#VALUE!	#VALUE!	#VALUE!		#VALUE!	#VALUE!	#VALUE!	#VALUE!	#VALUE!	#VALUE!	#VALUE!	#VALUE!	#VALUE!	#VALUE!	#VALUE!	0	-0.756451	-11.3468	#VALUE!	#VALUE!	#VALUE!	57.3757	5.79158	1.10796	#VALUE!	#VALUE!	#VALUE!	0	0.756451
			.	.	.	#VALUE!	#VALUE!	#VALUE!	.	#VALUE!	#VALUE!	#VALUE!	#VALUE!	#VALUE!	#VALUE!	#VALUE!	#VALUE!	#VALUE!	#VALUE!	#VALUE!	#VALUE!	#VALUE!	#VALUE!		#VALUE!	#VALUE!	#VALUE!	#VALUE!	#VALUE!	#VALUE!	#VALUE!	#VALUE!	#VALUE!	#VALUE!	#VALUE!	0	-0.756451	-11.3468	#VALUE!	#VALUE!	#VALUE!	57.3757	5.79158	1.10796	#VALUE!	#VALUE!	#VALUE!	0	0.756451
			.	.	.	#VALUE!	#VALUE!	#VALUE!	.	#VALUE!	#VALUE!	#VALUE!	#VALUE!	#VALUE!	#VALUE!	#VALUE!	#VALUE!	#VALUE!	#VALUE!	#VALUE!	#VALUE!	#VALUE!	#VALUE!		#VALUE!	#VALUE!	#VALUE!	#VALUE!	#VALUE!	#VALUE!	#VALUE!	#VALUE!	#VALUE!	#VALUE!	#VALUE!	0	-0.756451	-11.3468	#VALUE!	#VALUE!	#VALUE!	57.3757	5.79158	1.10796	#VALUE!	#VALUE!	#VALUE!	0	0.756451
			.	.	.	#VALUE!	#VALUE!	#VALUE!	.	#VALUE!	#VALUE!	#VALUE!	#VALUE!	#VALUE!	#VALUE!	#VALUE!	#VALUE!	#VALUE!	#VALUE!	#VALUE!	#VALUE!	#VALUE!	#VALUE!		#VALUE!	#VALUE!	#VALUE!	#VALUE!	#VALUE!	#VALUE!	#VALUE!	#VALUE!	#VALUE!	#VALUE!	#VALUE!	0	-0.756451	-11.3468	#VALUE!	#VALUE!	#VALUE!	57.3757	5.79158	1.10796	#VALUE!	#VALUE!	#VALUE!	0	0.756451
			.	.	.	#VALUE!	#VALUE!	#VALUE!	.	#VALUE!	#VALUE!	#VALUE!	#VALUE!	#VALUE!	#VALUE!	#VALUE!	#VALUE!	#VALUE!	#VALUE!	#VALUE!	#VALUE!	#VALUE!	#VALUE!		#VALUE!	#VALUE!	#VALUE!	#VALUE!	#VALUE!	#VALUE!	#VALUE!	#VALUE!	#VALUE!	#VALUE!	#VALUE!	0	-0.756451	-11.3468	#VALUE!	#VALUE!	#VALUE!	57.3757	5.79158	1.10796	#VALUE!	#VALUE!	#VALUE!	0	0.756451
			.	.	.	#VALUE!	#VALUE!	#VALUE!	.	#VALUE!	#VALUE!	#VALUE!	#VALUE!	#VALUE!	#VALUE!	#VALUE!	#VALUE!	#VALUE!	#VALUE!	#VALUE!	#VALUE!	#VALUE!	#VALUE!		#VALUE!	#VALUE!	#VALUE!	#VALUE!	#VALUE!	#VALUE!	#VALUE!	#VALUE!	#VALUE!	#VALUE!	#VALUE!	0	-0.756451	-11.3468	#VALUE!	#VALUE!	#VALUE!	57.3757	5.79158	1.10796	#VALUE!	#VALUE!	#VALUE!	0	0.756451
			.	.	.	#VALUE!	#VALUE!	#VALUE!	.	#VALUE!	#VALUE!	#VALUE!	#VALUE!	#VALUE!	#VALUE!	#VALUE!	#VALUE!	#VALUE!	#VALUE!	#VALUE!	#VALUE!	#VALUE!	#VALUE!		#VALUE!	#VALUE!	#VALUE!	#VALUE!	#VALUE!	#VALUE!	#VALUE!	#VALUE!	#VALUE!	#VALUE!	#VALUE!	0	-0.756451	-11.3468	#VALUE!	#VALUE!	#VALUE!	57.3757	5.79158	1.10796	#VALUE!	#VALUE!	#VALUE!	0	0.756451
			.	.	.	#VALUE!	#VALUE!	#VALUE!	.	#VALUE!	#VALUE!	#VALUE!	#VALUE!	#VALUE!	#VALUE!	#VALUE!	#VALUE!	#VALUE!	#VALUE!	#VALUE!	#VALUE!	#VALUE!	#VALUE!		#VALUE!	#VALUE!	#VALUE!	#VALUE!	#VALUE!	#VALUE!	#VALUE!	#VALUE!	#VALUE!	#VALUE!	#VALUE!	0	-0.756451	-11.3468	#VALUE!	#VALUE!	#VALUE!	57.3757	5.79158	1.10796	#VALUE!	#VALUE!	#VALUE!	0	0.756451
			.	.	.	#VALUE!	#VALUE!	#VALUE!	.	#VALUE!	#VALUE!	#VALUE!	#VALUE!	#VALUE!	#VALUE!	#VALUE!	#VALUE!	#VALUE!	#VALUE!	#VALUE!	#VALUE!	#VALUE!	#VALUE!		#VALUE!	#VALUE!	#VALUE!	#VALUE!	#VALUE!	#VALUE!	#VALUE!	#VALUE!	#VALUE!	#VALUE!	#VALUE!	0	-0.756451	-11.3468	#VALUE!	#VALUE!	#VALUE!	57.3757	5.79158	1.10796	#VALUE!	#VALUE!	#VALUE!	0	0.756451
			.	.	.	#VALUE!	#VALUE!	#VALUE!	.	#VALUE!	#VALUE!	#VALUE!	#VALUE!	#VALUE!	#VALUE!	#VALUE!	#VALUE!	#VALUE!	#VALUE!	#VALUE!	#VALUE!	#VALUE!	#VALUE!		#VALUE!	#VALUE!	#VALUE!	#VALUE!	#VALUE!	#VALUE!	#VALUE!	#VALUE!	#VALUE!	#VALUE!	#VALUE!	0	-0.756451	-11.3468	#VALUE!	#VALUE!	#VALUE!	57.3757	5.79158	1.10796	#VALUE!	#VALUE!	#VALUE!	0	0.756451
			.	.	.	#VALUE!	#VALUE!	#VALUE!	.	#VALUE!	#VALUE!	#VALUE!	#VALUE!	#VALUE!	#VALUE!	#VALUE!	#VALUE!	#VALUE!	#VALUE!	#VALUE!	#VALUE!	#VALUE!	#VALUE!		#VALUE!	#VALUE!	#VALUE!	#VALUE!	#VALUE!	#VALUE!	#VALUE!	#VALUE!	#VALUE!	#VALUE!	#VALUE!	0	-0.756451	-11.3468	#VALUE!	#VALUE!	#VALUE!	57.3757	5.79158	1.10796	#VALUE!	#VALUE!	#VALUE!	0	0.756451
			.	.	.	#VALUE!	#VALUE!	#VALUE!	.	#VALUE!	#VALUE!	#VALUE!	#VALUE!	#VALUE!	#VALUE!	#VALUE!	#VALUE!	#VALUE!	#VALUE!	#VALUE!	#VALUE!	#VALUE!	#VALUE!		#VALUE!	#VALUE!	#VALUE!	#VALUE!	#VALUE!	#VALUE!	#VALUE!	#VALUE!	#VALUE!	#VALUE!	#VALUE!	0	-0.756451	-11.3468	#VALUE!	#VALUE!	#VALUE!	57.3757	5.79158	1.10796	#VALUE!	#VALUE!	#VALUE!	0	0.756451
			.	.	.	#VALUE!	#VALUE!	#VALUE!	.	#VALUE!	#VALUE!	#VALUE!	#VALUE!	#VALUE!	#VALUE!	#VALUE!	#VALUE!	#VALUE!	#VALUE!	#VALUE!	#VALUE!	#VALUE!	#VALUE!		#VALUE!	#VALUE!	#VALUE!	#VALUE!	#VALUE!	#VALUE!	#VALUE!	#VALUE!	#VALUE!	#VALUE!	#VALUE!	0	-0.756451	-11.3468	#VALUE!	#VALUE!	#VALUE!	57.3757	5.79158	1.10796	#VALUE!	#VALUE!	#VALUE!	0	0.756451
			.	.	.	#VALUE!	#VALUE!	#VALUE!	.	#VALUE!	#VALUE!	#VALUE!	#VALUE!	#VALUE!	#VALUE!	#VALUE!	#VALUE!	#VALUE!	#VALUE!	#VALUE!	#VALUE!	#VALUE!	#VALUE!		#VALUE!	#VALUE!	#VALUE!	#VALUE!	#VALUE!	#VALUE!	#VALUE!	#VALUE!	#VALUE!	#VALUE!	#VALUE!	0	-0.756451	-11.3468	#VALUE!	#VALUE!	#VALUE!	57.3757	5.79158	1.10796	#VALUE!	#VALUE!	#VALUE!	0	0.756451
			.	.	.	#VALUE!	#VALUE!	#VALUE!	.	#VALUE!	#VALUE!	#VALUE!	#VALUE!	#VALUE!	#VALUE!	#VALUE!	#VALUE!	#VALUE!	#VALUE!	#VALUE!	#VALUE!	#VALUE!	#VALUE!		#VALUE!	#VALUE!	#VALUE!	#VALUE!	#VALUE!	#VALUE!	#VALUE!	#VALUE!	#VALUE!	#VALUE!	#VALUE!	0	-0.756451	-11.3468	#VALUE!	#VALUE!	#VALUE!	57.3757	5.79158	1.10796	#VALUE!	#VALUE!	#VALUE!	0	0.756451
			.	.	.	#VALUE!	#VALUE!	#VALUE!	.	#VALUE!	#VALUE!	#VALUE!	#VALUE!	#VALUE!	#VALUE!	#VALUE!	#VALUE!	#VALUE!	#VALUE!	#VALUE!	#VALUE!	#VALUE!	#VALUE!		#VALUE!	#VALUE!	#VALUE!	#VALUE!	#VALUE!	#VALUE!	#VALUE!	#VALUE!	#VALUE!	#VALUE!	#VALUE!	0	-0.756451	-11.3468	#VALUE!	#VALUE!	#VALUE!	57.3757	5.79158	1.10796	#VALUE!	#VALUE!	#VALUE!	0	0.756451
			.	.	.	#VALUE!	#VALUE!	#VALUE!	.	#VALUE!	#VALUE!	#VALUE!	#VALUE!	#VALUE!	#VALUE!	#VALUE!	#VALUE!	#VALUE!	#VALUE!	#VALUE!	#VALUE!	#VALUE!	#VALUE!		#VALUE!	#VALUE!	#VALUE!	#VALUE!	#VALUE!	#VALUE!	#VALUE!	#VALUE!	#VALUE!	#VALUE!	#VALUE!	0	-0.756451	-11.3468	#VALUE!	#VALUE!	#VALUE!	57.3757	5.79158	1.10796	#VALUE!	#VALUE!	#VALUE!	0	0.756451
			.	.	.	#VALUE!	#VALUE!	#VALUE!	.	#VALUE!	#VALUE!	#VALUE!	#VALUE!	#VALUE!	#VALUE!	#VALUE!	#VALUE!	#VALUE!	#VALUE!	#VALUE!	#VALUE!	#VALUE!	#VALUE!		#VALUE!	#VALUE!	#VALUE!	#VALUE!	#VALUE!	#VALUE!	#VALUE!	#VALUE!	#VALUE!	#VALUE!	#VALUE!	0	-0.756451	-11.3468	#VALUE!	#VALUE!	#VALUE!	57.3757	5.79158	1.10796	#VALUE!	#VALUE!	#VALUE!	0	0.756451
			.	.	.	#VALUE!	#VALUE!	#VALUE!	.	#VALUE!	#VALUE!	#VALUE!	#VALUE!	#VALUE!	#VALUE!	#VALUE!	#VALUE!	#VALUE!	#VALUE!	#VALUE!	#VALUE!	#VALUE!	#VALUE!		#VALUE!	#VALUE!	#VALUE!	#VALUE!	#VALUE!	#VALUE!	#VALUE!	#VALUE!	#VALUE!	#VALUE!	#VALUE!	0	-0.756451	-11.3468	#VALUE!	#VALUE!	#VALUE!	57.3757	5.79158	1.10796	#VALUE!	#VALUE!	#VALUE!	0	0.756451
			.	.	.	#VALUE!	#VALUE!	#VALUE!	.	#VALUE!	#VALUE!	#VALUE!	#VALUE!	#VALUE!	#VALUE!	#VALUE!	#VALUE!	#VALUE!	#VALUE!	#VALUE!	#VALUE!	#VALUE!	#VALUE!		#VALUE!	#VALUE!	#VALUE!	#VALUE!	#VALUE!	#VALUE!	#VALUE!	#VALUE!	#VALUE!	#VALUE!	#VALUE!	0	-0.756451	-11.3468	#VALUE!	#VALUE!	#VALUE!	57.3757	5.79158	1.10796	#VALUE!	#VALUE!	#VALUE!	0	0.756451
			.	.	.	#VALUE!	#VALUE!	#VALUE!	.	#VALUE!	#VALUE!	#VALUE!	#VALUE!	#VALUE!	#VALUE!	#VALUE!	#VALUE!	#VALUE!	#VALUE!	#VALUE!	#VALUE!	#VALUE!	#VALUE!		#VALUE!	#VALUE!	#VALUE!	#VALUE!	#VALUE!	#VALUE!	#VALUE!	#VALUE!	#VALUE!	#VALUE!	#VALUE!	0	-0.756451	-11.3468	#VALUE!	#VALUE!	#VALUE!	57.3757	5.79158	1.10796	#VALUE!	#VALUE!	#VALUE!	0	0.756451
			.	.	.	#VALUE!	#VALUE!	#VALUE!	.	#VALUE!	#VALUE!	#VALUE!	#VALUE!	#VALUE!	#VALUE!	#VALUE!	#VALUE!	#VALUE!	#VALUE!	#VALUE!	#VALUE!	#VALUE!	#VALUE!		#VALUE!	#VALUE!	#VALUE!	#VALUE!	#VALUE!	#VALUE!	#VALUE!	#VALUE!	#VALUE!	#VALUE!	#VALUE!	0	-0.756451	-11.3468	#VALUE!	#VALUE!	#VALUE!	57.3757	5.79158	1.10796	#VALUE!	#VALUE!	#VALUE!	0	0.756451
			.	.	.	#VALUE!	#VALUE!	#VALUE!	.	#VALUE!	#VALUE!	#VALUE!	#VALUE!	#VALUE!	#VALUE!	#VALUE!	#VALUE!	#VALUE!	#VALUE!	#VALUE!	#VALUE!	#VALUE!	#VALUE!		#VALUE!	#VALUE!	#VALUE!	#VALUE!	#VALUE!	#VALUE!	#VALUE!	#VALUE!	#VALUE!	#VALUE!	#VALUE!	0	-0.756451	-11.3468	#VALUE!	#VALUE!	#VALUE!	57.3757	5.79158	1.10796	#VALUE!	#VALUE!	#VALUE!	0	0.756451
			.	.	.	#VALUE!	#VALUE!	#VALUE!	.	#VALUE!	#VALUE!	#VALUE!	#VALUE!	#VALUE!	#VALUE!	#VALUE!	#VALUE!	#VALUE!	#VALUE!	#VALUE!	#VALUE!	#VALUE!	#VALUE!		#VALUE!	#VALUE!	#VALUE!	#VALUE!	#VALUE!	#VALUE!	#VALUE!	#VALUE!	#VALUE!	#VALUE!	#VALUE!	0	-0.756451	-11.3468	#VALUE!	#VALUE!	#VALUE!	57.3757	5.79158	1.10796	#VALUE!	#VALUE!	#VALUE!	0	0.756451
			.	.	.	#VALUE!	#VALUE!	#VALUE!	.	#VALUE!	#VALUE!	#VALUE!	#VALUE!	#VALUE!	#VALUE!	#VALUE!	#VALUE!	#VALUE!	#VALUE!	#VALUE!	#VALUE!	#VALUE!	#VALUE!		#VALUE!	#VALUE!	#VALUE!	#VALUE!	#VALUE!	#VALUE!	#VALUE!	#VALUE!	#VALUE!	#VALUE!	#VALUE!	0	-0.756451	-11.3468	#VALUE!	#VALUE!	#VALUE!	57.3757	5.79158	1.10796	#VALUE!	#VALUE!	#VALUE!	0	0.756451
			.	.	.	#VALUE!	#VALUE!	#VALUE!	.	#VALUE!	#VALUE!	#VALUE!	#VALUE!	#VALUE!	#VALUE!	#VALUE!	#VALUE!	#VALUE!	#VALUE!	#VALUE!	#VALUE!	#VALUE!	#VALUE!		#VALUE!	#VALUE!	#VALUE!	#VALUE!	#VALUE!	#VALUE!	#VALUE!	#VALUE!	#VALUE!	#VALUE!	#VALUE!	0	-0.756451	-11.3468	#VALUE!	#VALUE!	#VALUE!	57.3757	5.79158	1.10796	#VALUE!	#VALUE!	#VALUE!	0	0.756451
			.	.	.	#VALUE!	#VALUE!	#VALUE!	.	#VALUE!	#VALUE!	#VALUE!	#VALUE!	#VALUE!	#VALUE!	#VALUE!	#VALUE!	#VALUE!	#VALUE!	#VALUE!	#VALUE!	#VALUE!	#VALUE!		#VALUE!	#VALUE!	#VALUE!	#VALUE!	#VALUE!	#VALUE!	#VALUE!	#VALUE!	#VALUE!	#VALUE!	#VALUE!	0	-0.756451	-11.3468	#VALUE!	#VALUE!	#VALUE!	57.3757	5.79158	1.10796	#VALUE!	#VALUE!	#VALUE!	0	0.756451
			.	.	.	#VALUE!	#VALUE!	#VALUE!	.	#VALUE!	#VALUE!	#VALUE!	#VALUE!	#VALUE!	#VALUE!	#VALUE!	#VALUE!	#VALUE!	#VALUE!	#VALUE!	#VALUE!	#VALUE!	#VALUE!		#VALUE!	#VALUE!	#VALUE!	#VALUE!	#VALUE!	#VALUE!	#VALUE!	#VALUE!	#VALUE!	#VALUE!	#VALUE!	0	-0.756451	-11.3468	#VALUE!	#VALUE!	#VALUE!	57.3757	5.79158	1.10796	#VALUE!	#VALUE!	#VALUE!	0	0.756451
			.	.	.	#VALUE!	#VALUE!	#VALUE!	.	#VALUE!	#VALUE!	#VALUE!	#VALUE!	#VALUE!	#VALUE!	#VALUE!	#VALUE!	#VALUE!	#VALUE!	#VALUE!	#VALUE!	#VALUE!	#VALUE!		#VALUE!	#VALUE!	#VALUE!	#VALUE!	#VALUE!	#VALUE!	#VALUE!	#VALUE!	#VALUE!	#VALUE!	#VALUE!	0	-0.756451	-11.3468	#VALUE!	#VALUE!	#VALUE!	57.3757	5.79158	1.10796	#VALUE!	#VALUE!	#VALUE!	0	0.756451
			.	.	.	#VALUE!	#VALUE!	#VALUE!	.	#VALUE!	#VALUE!	#VALUE!	#VALUE!	#VALUE!	#VALUE!	#VALUE!	#VALUE!	#VALUE!	#VALUE!	#VALUE!	#VALUE!	#VALUE!	#VALUE!		#VALUE!	#VALUE!	#VALUE!	#VALUE!	#VALUE!	#VALUE!	#VALUE!	#VALUE!	#VALUE!	#VALUE!	#VALUE!	0	-0.756451	-11.3468	#VALUE!	#VALUE!	#VALUE!	57.3757	5.79158	1.10796	#VALUE!	#VALUE!	#VALUE!	0	0.756451
			.	.	.	#VALUE!	#VALUE!	#VALUE!	.	#VALUE!	#VALUE!	#VALUE!	#VALUE!	#VALUE!	#VALUE!	#VALUE!	#VALUE!	#VALUE!	#VALUE!	#VALUE!	#VALUE!	#VALUE!	#VALUE!		#VALUE!	#VALUE!	#VALUE!	#VALUE!	#VALUE!	#VALUE!	#VALUE!	#VALUE!	#VALUE!	#VALUE!	#VALUE!	0	-0.756451	-11.3468	#VALUE!	#VALUE!	#VALUE!	57.3757	5.79158	1.10796	#VALUE!	#VALUE!	#VALUE!	0	0.756451
			.	.	.	#VALUE!	#VALUE!	#VALUE!	.	#VALUE!	#VALUE!	#VALUE!	#VALUE!	#VALUE!	#VALUE!	#VALUE!	#VALUE!	#VALUE!	#VALUE!	#VALUE!	#VALUE!	#VALUE!	#VALUE!		#VALUE!	#VALUE!	#VALUE!	#VALUE!	#VALUE!	#VALUE!	#VALUE!	#VALUE!	#VALUE!	#VALUE!	#VALUE!	0	-0.756451	-11.3468	#VALUE!	#VALUE!	#VALUE!	57.3757	5.79158	1.10796	#VALUE!	#VALUE!	#VALUE!	0	0.756451
			.	.	.	#VALUE!	#VALUE!	#VALUE!	.	#VALUE!	#VALUE!	#VALUE!	#VALUE!	#VALUE!	#VALUE!	#VALUE!	#VALUE!	#VALUE!	#VALUE!	#VALUE!	#VALUE!	#VALUE!	#VALUE!		#VALUE!	#VALUE!	#VALUE!	#VALUE!	#VALUE!	#VALUE!	#VALUE!	#VALUE!	#VALUE!	#VALUE!	#VALUE!	0	-0.756451	-11.3468	#VALUE!	#VALUE!	#VALUE!	57.3757	5.79158	1.10796	#VALUE!	#VALUE!	#VALUE!	0	0.756451
			.	.	.	#VALUE!	#VALUE!	#VALUE!	.	#VALUE!	#VALUE!	#VALUE!	#VALUE!	#VALUE!	#VALUE!	#VALUE!	#VALUE!	#VALUE!	#VALUE!	#VALUE!	#VALUE!	#VALUE!	#VALUE!		#VALUE!	#VALUE!	#VALUE!	#VALUE!	#VALUE!	#VALUE!	#VALUE!	#VALUE!	#VALUE!	#VALUE!	#VALUE!	0	-0.756451	-11.3468	#VALUE!	#VALUE!	#VALUE!	57.3757	5.79158	1.10796	#VALUE!	#VALUE!	#VALUE!	0	0.756451
			.	.	.	#VALUE!	#VALUE!	#VALUE!	.	#VALUE!	#VALUE!	#VALUE!	#VALUE!	#VALUE!	#VALUE!	#VALUE!	#VALUE!	#VALUE!	#VALUE!	#VALUE!	#VALUE!	#VALUE!	#VALUE!		#VALUE!	#VALUE!	#VALUE!	#VALUE!	#VALUE!	#VALUE!	#VALUE!	#VALUE!	#VALUE!	#VALUE!	#VALUE!	0	-0.756451	-11.3468	#VALUE!	#VALUE!	#VALUE!	57.3757	5.79158	1.10796	#VALUE!	#VALUE!	#VALUE!	0	0.756451
			.	.	.	#VALUE!	#VALUE!	#VALUE!	.	#VALUE!	#VALUE!	#VALUE!	#VALUE!	#VALUE!	#VALUE!	#VALUE!	#VALUE!	#VALUE!	#VALUE!	#VALUE!	#VALUE!	#VALUE!	#VALUE!		#VALUE!	#VALUE!	#VALUE!	#VALUE!	#VALUE!	#VALUE!	#VALUE!	#VALUE!	#VALUE!	#VALUE!	#VALUE!	0	-0.756451	-11.3468	#VALUE!	#VALUE!	#VALUE!	57.3757	5.79158	1.10796	#VALUE!	#VALUE!	#VALUE!	0	0.756451
			.	.	.	#VALUE!	#VALUE!	#VALUE!	.	#VALUE!	#VALUE!	#VALUE!	#VALUE!	#VALUE!	#VALUE!	#VALUE!	#VALUE!	#VALUE!	#VALUE!	#VALUE!	#VALUE!	#VALUE!	#VALUE!		#VALUE!	#VALUE!	#VALUE!	#VALUE!	#VALUE!	#VALUE!	#VALUE!	#VALUE!	#VALUE!	#VALUE!	#VALUE!	0	-0.756451	-11.3468	#VALUE!	#VALUE!	#VALUE!	57.3757	5.79158	1.10796	#VALUE!	#VALUE!	#VALUE!	0	0.756451
			.	.	.	#VALUE!	#VALUE!	#VALUE!	.	#VALUE!	#VALUE!	#VALUE!	#VALUE!	#VALUE!	#VALUE!	#VALUE!	#VALUE!	#VALUE!	#VALUE!	#VALUE!	#VALUE!	#VALUE!	#VALUE!		#VALUE!	#VALUE!	#VALUE!	#VALUE!	#VALUE!	#VALUE!	#VALUE!	#VALUE!	#VALUE!	#VALUE!	#VALUE!	0	-0.756451	-11.3468	#VALUE!	#VALUE!	#VALUE!	57.3757	5.79158	1.10796	#VALUE!	#VALUE!	#VALUE!	0	0.756451
			.	.	.	#VALUE!	#VALUE!	#VALUE!	.	#VALUE!	#VALUE!	#VALUE!	#VALUE!	#VALUE!	#VALUE!	#VALUE!	#VALUE!	#VALUE!	#VALUE!	#VALUE!	#VALUE!	#VALUE!	#VALUE!		#VALUE!	#VALUE!	#VALUE!	#VALUE!	#VALUE!	#VALUE!	#VALUE!	#VALUE!	#VALUE!	#VALUE!	#VALUE!	0	-0.756451	-11.3468	#VALUE!	#VALUE!	#VALUE!	57.3757	5.79158	1.10796	#VALUE!	#VALUE!	#VALUE!	0	0.756451
			.	.	.	#VALUE!	#VALUE!	#VALUE!	.	#VALUE!	#VALUE!	#VALUE!	#VALUE!	#VALUE!	#VALUE!	#VALUE!	#VALUE!	#VALUE!	#VALUE!	#VALUE!	#VALUE!	#VALUE!	#VALUE!		#VALUE!	#VALUE!	#VALUE!	#VALUE!	#VALUE!	#VALUE!	#VALUE!	#VALUE!	#VALUE!	#VALUE!	#VALUE!	0	-0.756451	-11.3468	#VALUE!	#VALUE!	#VALUE!	57.3757	5.79158	1.10796	#VALUE!	#VALUE!	#VALUE!	0	0.756451
			.	.	.	#VALUE!	#VALUE!	#VALUE!	.	#VALUE!	#VALUE!	#VALUE!	#VALUE!	#VALUE!	#VALUE!	#VALUE!	#VALUE!	#VALUE!	#VALUE!	#VALUE!	#VALUE!	#VALUE!	#VALUE!		#VALUE!	#VALUE!	#VALUE!	#VALUE!	#VALUE!	#VALUE!	#VALUE!	#VALUE!	#VALUE!	#VALUE!	#VALUE!	0	-0.756451	-11.3468	#VALUE!	#VALUE!	#VALUE!	57.3757	5.79158	1.10796	#VALUE!	#VALUE!	#VALUE!	0	0.756451
			.	.	.	#VALUE!	#VALUE!	#VALUE!	.	#VALUE!	#VALUE!	#VALUE!	#VALUE!	#VALUE!	#VALUE!	#VALUE!	#VALUE!	#VALUE!	#VALUE!	#VALUE!	#VALUE!	#VALUE!	#VALUE!		#VALUE!	#VALUE!	#VALUE!	#VALUE!	#VALUE!	#VALUE!	#VALUE!	#VALUE!	#VALUE!	#VALUE!	#VALUE!	0	-0.756451	-11.3468	#VALUE!	#VALUE!	#VALUE!	57.3757	5.79158	1.10796	#VALUE!	#VALUE!	#VALUE!	0	0.756451
			.	.	.	#VALUE!	#VALUE!	#VALUE!	.	#VALUE!	#VALUE!	#VALUE!	#VALUE!	#VALUE!	#VALUE!	#VALUE!	#VALUE!	#VALUE!	#VALUE!	#VALUE!	#VALUE!	#VALUE!	#VALUE!		#VALUE!	#VALUE!	#VALUE!	#VALUE!	#VALUE!	#VALUE!	#VALUE!	#VALUE!	#VALUE!	#VALUE!	#VALUE!	0	-0.756451	-11.3468	#VALUE!	#VALUE!	#VALUE!	57.3757	5.79158	1.10796	#VALUE!	#VALUE!	#VALUE!	0	0.756451
			.	.	.	#VALUE!	#VALUE!	#VALUE!	.	#VALUE!	#VALUE!	#VALUE!	#VALUE!	#VALUE!	#VALUE!	#VALUE!	#VALUE!	#VALUE!	#VALUE!	#VALUE!	#VALUE!	#VALUE!	#VALUE!		#VALUE!	#VALUE!	#VALUE!	#VALUE!	#VALUE!	#VALUE!	#VALUE!	#VALUE!	#VALUE!	#VALUE!	#VALUE!	0	-0.756451	-11.3468	#VALUE!	#VALUE!	#VALUE!	57.3757	5.79158	1.10796	#VALUE!	#VALUE!	#VALUE!	0	0.756451
			.	.	.	#VALUE!	#VALUE!	#VALUE!	.	#VALUE!	#VALUE!	#VALUE!	#VALUE!	#VALUE!	#VALUE!	#VALUE!	#VALUE!	#VALUE!	#VALUE!	#VALUE!	#VALUE!	#VALUE!	#VALUE!		#VALUE!	#VALUE!	#VALUE!	#VALUE!	#VALUE!	#VALUE!	#VALUE!	#VALUE!	#VALUE!	#VALUE!	#VALUE!	0	-0.756451	-11.3468	#VALUE!	#VALUE!	#VALUE!	57.3757	5.79158	1.10796	#VALUE!	#VALUE!	#VALUE!	0	0.756451
			.	.	.	#VALUE!	#VALUE!	#VALUE!	.	#VALUE!	#VALUE!	#VALUE!	#VALUE!	#VALUE!	#VALUE!	#VALUE!	#VALUE!	#VALUE!	#VALUE!	#VALUE!	#VALUE!	#VALUE!	#VALUE!		#VALUE!	#VALUE!	#VALUE!	#VALUE!	#VALUE!	#VALUE!	#VALUE!	#VALUE!	#VALUE!	#VALUE!	#VALUE!	0	-0.756451	-11.3468	#VALUE!	#VALUE!	#VALUE!	57.3757	5.79158	1.10796	#VALUE!	#VALUE!	#VALUE!	0	0.756451
			.	.	.	#VALUE!	#VALUE!	#VALUE!	.	#VALUE!	#VALUE!	#VALUE!	#VALUE!	#VALUE!	#VALUE!	#VALUE!	#VALUE!	#VALUE!	#VALUE!	#VALUE!	#VALUE!	#VALUE!	#VALUE!		#VALUE!	#VALUE!	#VALUE!	#VALUE!	#VALUE!	#VALUE!	#VALUE!	#VALUE!	#VALUE!	#VALUE!	#VALUE!	0	-0.756451	-11.3468	#VALUE!	#VALUE!	#VALUE!	57.3757	5.79158	1.10796	#VALUE!	#VALUE!	#VALUE!	0	0.756451
			.	.	.	#VALUE!	#VALUE!	#VALUE!	.	#VALUE!	#VALUE!	#VALUE!	#VALUE!	#VALUE!	#VALUE!	#VALUE!	#VALUE!	#VALUE!	#VALUE!	#VALUE!	#VALUE!	#VALUE!	#VALUE!		#VALUE!	#VALUE!	#VALUE!	#VALUE!	#VALUE!	#VALUE!	#VALUE!	#VALUE!	#VALUE!	#VALUE!	#VALUE!	0	-0.756451	-11.3468	#VALUE!	#VALUE!	#VALUE!	57.3757	5.79158	1.10796	#VALUE!	#VALUE!	#VALUE!	0	0.756451
			.	.	.	#VALUE!	#VALUE!	#VALUE!	.	#VALUE!	#VALUE!	#VALUE!	#VALUE!	#VALUE!	#VALUE!	#VALUE!	#VALUE!	#VALUE!	#VALUE!	#VALUE!	#VALUE!	#VALUE!	#VALUE!		#VALUE!	#VALUE!	#VALUE!	#VALUE!	#VALUE!	#VALUE!	#VALUE!	#VALUE!	#VALUE!	#VALUE!	#VALUE!	0	-0.756451	-11.3468	#VALUE!	#VALUE!	#VALUE!	57.3757	5.79158	1.10796	#VALUE!	#VALUE!	#VALUE!	0	0.756451
			.	.	.	#VALUE!	#VALUE!	#VALUE!	.	#VALUE!	#VALUE!	#VALUE!	#VALUE!	#VALUE!	#VALUE!	#VALUE!	#VALUE!	#VALUE!	#VALUE!	#VALUE!	#VALUE!	#VALUE!	#VALUE!		#VALUE!	#VALUE!	#VALUE!	#VALUE!	#VALUE!	#VALUE!	#VALUE!	#VALUE!	#VALUE!	#VALUE!	#VALUE!	0	-0.756451	-11.3468	#VALUE!	#VALUE!	#VALUE!	57.3757	5.79158	1.10796	#VALUE!	#VALUE!	#VALUE!	0	0.756451
			.	.	.	#VALUE!	#VALUE!	#VALUE!	.	#VALUE!	#VALUE!	#VALUE!	#VALUE!	#VALUE!	#VALUE!	#VALUE!	#VALUE!	#VALUE!	#VALUE!	#VALUE!	#VALUE!	#VALUE!	#VALUE!		#VALUE!	#VALUE!	#VALUE!	#VALUE!	#VALUE!	#VALUE!	#VALUE!	#VALUE!	#VALUE!	#VALUE!	#VALUE!	0	-0.756451	-11.3468	#VALUE!	#VALUE!	#VALUE!	57.3757	5.79158	1.10796	#VALUE!	#VALUE!	#VALUE!	0	0.756451
			.	.	.	#VALUE!	#VALUE!	#VALUE!	.	#VALUE!	#VALUE!	#VALUE!	#VALUE!	#VALUE!	#VALUE!	#VALUE!	#VALUE!	#VALUE!	#VALUE!	#VALUE!	#VALUE!	#VALUE!	#VALUE!		#VALUE!	#VALUE!	#VALUE!	#VALUE!	#VALUE!	#VALUE!	#VALUE!	#VALUE!	#VALUE!	#VALUE!	#VALUE!	0	-0.756451	-11.3468	#VALUE!	#VALUE!	#VALUE!	57.3757	5.79158	1.10796	#VALUE!	#VALUE!	#VALUE!	0	0.756451
			.	.	.	#VALUE!	#VALUE!	#VALUE!	.	#VALUE!	#VALUE!	#VALUE!	#VALUE!	#VALUE!	#VALUE!	#VALUE!	#VALUE!	#VALUE!	#VALUE!	#VALUE!	#VALUE!	#VALUE!	#VALUE!		#VALUE!	#VALUE!	#VALUE!	#VALUE!	#VALUE!	#VALUE!	#VALUE!	#VALUE!	#VALUE!	#VALUE!	#VALUE!	0	-0.756451	-11.3468	#VALUE!	#VALUE!	#VALUE!	57.3757	5.79158	1.10796	#VALUE!	#VALUE!	#VALUE!	0	0.756451
			.	.	.	#VALUE!	#VALUE!	#VALUE!	.	#VALUE!	#VALUE!	#VALUE!	#VALUE!	#VALUE!	#VALUE!	#VALUE!	#VALUE!	#VALUE!	#VALUE!	#VALUE!	#VALUE!	#VALUE!	#VALUE!		#VALUE!	#VALUE!	#VALUE!	#VALUE!	#VALUE!	#VALUE!	#VALUE!	#VALUE!	#VALUE!	#VALUE!	#VALUE!	0	-0.756451	-11.3468	#VALUE!	#VALUE!	#VALUE!	57.3757	5.79158	1.10796	#VALUE!	#VALUE!	#VALUE!	0	0.756451
			.	.	.	#VALUE!	#VALUE!	#VALUE!	.	#VALUE!	#VALUE!	#VALUE!	#VALUE!	#VALUE!	#VALUE!	#VALUE!	#VALUE!	#VALUE!	#VALUE!	#VALUE!	#VALUE!	#VALUE!	#VALUE!		#VALUE!	#VALUE!	#VALUE!	#VALUE!	#VALUE!	#VALUE!	#VALUE!	#VALUE!	#VALUE!	#VALUE!	#VALUE!	0	-0.756451	-11.3468	#VALUE!	#VALUE!	#VALUE!	57.3757	5.79158	1.10796	#VALUE!	#VALUE!	#VALUE!	0	0.756451
			.	.	.	#VALUE!	#VALUE!	#VALUE!	.	#VALUE!	#VALUE!	#VALUE!	#VALUE!	#VALUE!	#VALUE!	#VALUE!	#VALUE!	#VALUE!	#VALUE!	#VALUE!	#VALUE!	#VALUE!	#VALUE!		#VALUE!	#VALUE!	#VALUE!	#VALUE!	#VALUE!	#VALUE!	#VALUE!	#VALUE!	#VALUE!	#VALUE!	#VALUE!	0	-0.756451	-11.3468	#VALUE!	#VALUE!	#VALUE!	57.3757	5.79158	1.10796	#VALUE!	#VALUE!	#VALUE!	0	0.756451
			.	.	.	#VALUE!	#VALUE!	#VALUE!	.	#VALUE!	#VALUE!	#VALUE!	#VALUE!	#VALUE!	#VALUE!	#VALUE!	#VALUE!	#VALUE!	#VALUE!	#VALUE!	#VALUE!	#VALUE!	#VALUE!		#VALUE!	#VALUE!	#VALUE!	#VALUE!	#VALUE!	#VALUE!	#VALUE!	#VALUE!	#VALUE!	#VALUE!	#VALUE!	0	-0.756451	-11.3468	#VALUE!	#VALUE!	#VALUE!	57.3757	5.79158	1.10796	#VALUE!	#VALUE!	#VALUE!	0	0.756451
			.	.	.	#VALUE!	#VALUE!	#VALUE!	.	#VALUE!	#VALUE!	#VALUE!	#VALUE!	#VALUE!	#VALUE!	#VALUE!	#VALUE!	#VALUE!	#VALUE!	#VALUE!	#VALUE!	#VALUE!	#VALUE!		#VALUE!	#VALUE!	#VALUE!	#VALUE!	#VALUE!	#VALUE!	#VALUE!	#VALUE!	#VALUE!	#VALUE!	#VALUE!	0	-0.756451	-11.3468	#VALUE!	#VALUE!	#VALUE!	57.3757	5.79158	1.10796	#VALUE!	#VALUE!	#VALUE!	0	0.756451
			.	.	.	#VALUE!	#VALUE!	#VALUE!	.	#VALUE!	#VALUE!	#VALUE!	#VALUE!	#VALUE!	#VALUE!	#VALUE!	#VALUE!	#VALUE!	#VALUE!	#VALUE!	#VALUE!	#VALUE!	#VALUE!		#VALUE!	#VALUE!	#VALUE!	#VALUE!	#VALUE!	#VALUE!	#VALUE!	#VALUE!	#VALUE!	#VALUE!	#VALUE!	0	-0.756451	-11.3468	#VALUE!	#VALUE!	#VALUE!	57.3757	5.79158	1.10796	#VALUE!	#VALUE!	#VALUE!	0	0.756451
			.	.	.	#VALUE!	#VALUE!	#VALUE!	.	#VALUE!	#VALUE!	#VALUE!	#VALUE!	#VALUE!	#VALUE!	#VALUE!	#VALUE!	#VALUE!	#VALUE!	#VALUE!	#VALUE!	#VALUE!	#VALUE!		#VALUE!	#VALUE!	#VALUE!	#VALUE!	#VALUE!	#VALUE!	#VALUE!	#VALUE!	#VALUE!	#VALUE!	#VALUE!	0	-0.756451	-11.3468	#VALUE!	#VALUE!	#VALUE!	57.3757	5.79158	1.10796	#VALUE!	#VALUE!	#VALUE!	0	0.756451
			.	.	.	#VALUE!	#VALUE!	#VALUE!	.	#VALUE!	#VALUE!	#VALUE!	#VALUE!	#VALUE!	#VALUE!	#VALUE!	#VALUE!	#VALUE!	#VALUE!	#VALUE!	#VALUE!	#VALUE!	#VALUE!		#VALUE!	#VALUE!	#VALUE!	#VALUE!	#VALUE!	#VALUE!	#VALUE!	#VALUE!	#VALUE!	#VALUE!	#VALUE!	0	-0.756451	-11.3468	#VALUE!	#VALUE!	#VALUE!	57.3757	5.79158	1.10796	#VALUE!	#VALUE!	#VALUE!	0	0.756451
			.	.	.	#VALUE!	#VALUE!	#VALUE!	.	#VALUE!	#VALUE!	#VALUE!	#VALUE!	#VALUE!	#VALUE!	#VALUE!	#VALUE!	#VALUE!	#VALUE!	#VALUE!	#VALUE!	#VALUE!	#VALUE!		#VALUE!	#VALUE!	#VALUE!	#VALUE!	#VALUE!	#VALUE!	#VALUE!	#VALUE!	#VALUE!	#VALUE!	#VALUE!	0	-0.756451	-11.3468	#VALUE!	#VALUE!	#VALUE!	57.3757	5.79158	1.10796	#VALUE!	#VALUE!	#VALUE!	0	0.756451
			.	.	.	#VALUE!	#VALUE!	#VALUE!	.	#VALUE!	#VALUE!	#VALUE!	#VALUE!	#VALUE!	#VALUE!	#VALUE!	#VALUE!	#VALUE!	#VALUE!	#VALUE!	#VALUE!	#VALUE!	#VALUE!		#VALUE!	#VALUE!	#VALUE!	#VALUE!	#VALUE!	#VALUE!	#VALUE!	#VALUE!	#VALUE!	#VALUE!	#VALUE!	0	-0.756451	-11.3468	#VALUE!	#VALUE!	#VALUE!	57.3757	5.79158	1.10796	#VALUE!	#VALUE!	#VALUE!	0	0.756451
			.	.	.	#VALUE!	#VALUE!	#VALUE!	.	#VALUE!	#VALUE!	#VALUE!	#VALUE!	#VALUE!	#VALUE!	#VALUE!	#VALUE!	#VALUE!	#VALUE!	#VALUE!	#VALUE!	#VALUE!	#VALUE!		#VALUE!	#VALUE!	#VALUE!	#VALUE!	#VALUE!	#VALUE!	#VALUE!	#VALUE!	#VALUE!	#VALUE!	#VALUE!	0	-0.756451	-11.3468	#VALUE!	#VALUE!	#VALUE!	57.3757	5.79158	1.10796	#VALUE!	#VALUE!	#VALUE!	0	0.756451
			.	.	.	#VALUE!	#VALUE!	#VALUE!	.	#VALUE!	#VALUE!	#VALUE!	#VALUE!	#VALUE!	#VALUE!	#VALUE!	#VALUE!	#VALUE!	#VALUE!	#VALUE!	#VALUE!	#VALUE!	#VALUE!		#VALUE!	#VALUE!	#VALUE!	#VALUE!	#VALUE!	#VALUE!	#VALUE!	#VALUE!	#VALUE!	#VALUE!	#VALUE!	0	-0.756451	-11.3468	#VALUE!	#VALUE!	#VALUE!	57.3757	5.79158	1.10796	#VALUE!	#VALUE!	#VALUE!	0	0.756451
			.	.	.	#VALUE!	#VALUE!	#VALUE!	.	#VALUE!	#VALUE!	#VALUE!	#VALUE!	#VALUE!	#VALUE!	#VALUE!	#VALUE!	#VALUE!	#VALUE!	#VALUE!	#VALUE!	#VALUE!	#VALUE!		#VALUE!	#VALUE!	#VALUE!	#VALUE!	#VALUE!	#VALUE!	#VALUE!	#VALUE!	#VALUE!	#VALUE!	#VALUE!	0	-0.756451	-11.3468	#VALUE!	#VALUE!	#VALUE!	57.3757	5.79158	1.10796	#VALUE!	#VALUE!	#VALUE!	0	0.756451
			.	.	.	#VALUE!	#VALUE!	#VALUE!	.	#VALUE!	#VALUE!	#VALUE!	#VALUE!	#VALUE!	#VALUE!	#VALUE!	#VALUE!	#VALUE!	#VALUE!	#VALUE!	#VALUE!	#VALUE!	#VALUE!		#VALUE!	#VALUE!	#VALUE!	#VALUE!	#VALUE!	#VALUE!	#VALUE!	#VALUE!	#VALUE!	#VALUE!	#VALUE!	0	-0.756451	-11.3468	#VALUE!	#VALUE!	#VALUE!	57.3757	5.79158	1.10796	#VALUE!	#VALUE!	#VALUE!	0	0.756451
			.	.	.	#VALUE!	#VALUE!	#VALUE!	.	#VALUE!	#VALUE!	#VALUE!	#VALUE!	#VALUE!	#VALUE!	#VALUE!	#VALUE!	#VALUE!	#VALUE!	#VALUE!	#VALUE!	#VALUE!	#VALUE!		#VALUE!	#VALUE!	#VALUE!	#VALUE!	#VALUE!	#VALUE!	#VALUE!	#VALUE!	#VALUE!	#VALUE!	#VALUE!	0	-0.756451	-11.3468	#VALUE!	#VALUE!	#VALUE!	57.3757	5.79158	1.10796	#VALUE!	#VALUE!	#VALUE!	0	0.756451
			.	.	.	#VALUE!	#VALUE!	#VALUE!	.	#VALUE!	#VALUE!	#VALUE!	#VALUE!	#VALUE!	#VALUE!	#VALUE!	#VALUE!	#VALUE!	#VALUE!	#VALUE!	#VALUE!	#VALUE!	#VALUE!		#VALUE!	#VALUE!	#VALUE!	#VALUE!	#VALUE!	#VALUE!	#VALUE!	#VALUE!	#VALUE!	#VALUE!	#VALUE!	0	-0.756451	-11.3468	#VALUE!	#VALUE!	#VALUE!	57.3757	5.79158	1.10796	#VALUE!	#VALUE!	#VALUE!	0	0.756451
			.	.	.	#VALUE!	#VALUE!	#VALUE!	.	#VALUE!	#VALUE!	#VALUE!	#VALUE!	#VALUE!	#VALUE!	#VALUE!	#VALUE!	#VALUE!	#VALUE!	#VALUE!	#VALUE!	#VALUE!	#VALUE!		#VALUE!	#VALUE!	#VALUE!	#VALUE!	#VALUE!	#VALUE!	#VALUE!	#VALUE!	#VALUE!	#VALUE!	#VALUE!	0	-0.756451	-11.3468	#VALUE!	#VALUE!	#VALUE!	57.3757	5.79158	1.10796	#VALUE!	#VALUE!	#VALUE!	0	0.756451
			.	.	.	#VALUE!	#VALUE!	#VALUE!	.	#VALUE!	#VALUE!	#VALUE!	#VALUE!	#VALUE!	#VALUE!	#VALUE!	#VALUE!	#VALUE!	#VALUE!	#VALUE!	#VALUE!	#VALUE!	#VALUE!		#VALUE!	#VALUE!	#VALUE!	#VALUE!	#VALUE!	#VALUE!	#VALUE!	#VALUE!	#VALUE!	#VALUE!	#VALUE!	0	-0.756451	-11.3468	#VALUE!	#VALUE!	#VALUE!	57.3757	5.79158	1.10796	#VALUE!	#VALUE!	#VALUE!	0	0.756451
			.	.	.	#VALUE!	#VALUE!	#VALUE!	.	#VALUE!	#VALUE!	#VALUE!	#VALUE!	#VALUE!	#VALUE!	#VALUE!	#VALUE!	#VALUE!	#VALUE!	#VALUE!	#VALUE!	#VALUE!	#VALUE!		#VALUE!	#VALUE!	#VALUE!	#VALUE!	#VALUE!	#VALUE!	#VALUE!	#VALUE!	#VALUE!	#VALUE!	#VALUE!	0	-0.756451	-11.3468	#VALUE!	#VALUE!	#VALUE!	57.3757	5.79158	1.10796	#VALUE!	#VALUE!	#VALUE!	0	0.756451
			.	.	.	#VALUE!	#VALUE!	#VALUE!	.	#VALUE!	#VALUE!	#VALUE!	#VALUE!	#VALUE!	#VALUE!	#VALUE!	#VALUE!	#VALUE!	#VALUE!	#VALUE!	#VALUE!	#VALUE!	#VALUE!		#VALUE!	#VALUE!	#VALUE!	#VALUE!	#VALUE!	#VALUE!	#VALUE!	#VALUE!	#VALUE!	#VALUE!	#VALUE!	0	-0.756451	-11.3468	#VALUE!	#VALUE!	#VALUE!	57.3757	5.79158	1.10796	#VALUE!	#VALUE!	#VALUE!	0	0.756451
			.	.	.	#VALUE!	#VALUE!	#VALUE!	.	#VALUE!	#VALUE!	#VALUE!	#VALUE!	#VALUE!	#VALUE!	#VALUE!	#VALUE!	#VALUE!	#VALUE!	#VALUE!	#VALUE!	#VALUE!	#VALUE!		#VALUE!	#VALUE!	#VALUE!	#VALUE!	#VALUE!	#VALUE!	#VALUE!	#VALUE!	#VALUE!	#VALUE!	#VALUE!	0	-0.756451	-11.3468	#VALUE!	#VALUE!	#VALUE!	57.3757	5.79158	1.10796	#VALUE!	#VALUE!	#VALUE!	0	0.756451
			.	.	.	#VALUE!	#VALUE!	#VALUE!	.	#VALUE!	#VALUE!	#VALUE!	#VALUE!	#VALUE!	#VALUE!	#VALUE!	#VALUE!	#VALUE!	#VALUE!	#VALUE!	#VALUE!	#VALUE!	#VALUE!		#VALUE!	#VALUE!	#VALUE!	#VALUE!	#VALUE!	#VALUE!	#VALUE!	#VALUE!	#VALUE!	#VALUE!	#VALUE!	0	-0.756451	-11.3468	#VALUE!	#VALUE!	#VALUE!	57.3757	5.79158	1.10796	#VALUE!	#VALUE!	#VALUE!	0	0.756451
			.	.	.	#VALUE!	#VALUE!	#VALUE!	.	#VALUE!	#VALUE!	#VALUE!	#VALUE!	#VALUE!	#VALUE!	#VALUE!	#VALUE!	#VALUE!	#VALUE!	#VALUE!	#VALUE!	#VALUE!	#VALUE!		#VALUE!	#VALUE!	#VALUE!	#VALUE!	#VALUE!	#VALUE!	#VALUE!	#VALUE!	#VALUE!	#VALUE!	#VALUE!	0	-0.756451	-11.3468	#VALUE!	#VALUE!	#VALUE!	57.3757	5.79158	1.10796	#VALUE!	#VALUE!	#VALUE!	0	0.756451
			.	.	.	#VALUE!	#VALUE!	#VALUE!	.	#VALUE!	#VALUE!	#VALUE!	#VALUE!	#VALUE!	#VALUE!	#VALUE!	#VALUE!	#VALUE!	#VALUE!	#VALUE!	#VALUE!	#VALUE!	#VALUE!		#VALUE!	#VALUE!	#VALUE!	#VALUE!	#VALUE!	#VALUE!	#VALUE!	#VALUE!	#VALUE!	#VALUE!	#VALUE!	0	-0.756451	-11.3468	#VALUE!	#VALUE!	#VALUE!	57.3757	5.79158	1.10796	#VALUE!	#VALUE!	#VALUE!	0	0.756451
			.	.	.	#VALUE!	#VALUE!	#VALUE!	.	#VALUE!	#VALUE!	#VALUE!	#VALUE!	#VALUE!	#VALUE!	#VALUE!	#VALUE!	#VALUE!	#VALUE!	#VALUE!	#VALUE!	#VALUE!	#VALUE!		#VALUE!	#VALUE!	#VALUE!	#VALUE!	#VALUE!	#VALUE!	#VALUE!	#VALUE!	#VALUE!	#VALUE!	#VALUE!	0	-0.756451	-11.3468	#VALUE!	#VALUE!	#VALUE!	57.3757	5.79158	1.10796	#VALUE!	#VALUE!	#VALUE!	0	0.756451
			.	.	.	#VALUE!	#VALUE!	#VALUE!	.	#VALUE!	#VALUE!	#VALUE!	#VALUE!	#VALUE!	#VALUE!	#VALUE!	#VALUE!	#VALUE!	#VALUE!	#VALUE!	#VALUE!	#VALUE!	#VALUE!		#VALUE!	#VALUE!	#VALUE!	#VALUE!	#VALUE!	#VALUE!	#VALUE!	#VALUE!	#VALUE!	#VALUE!	#VALUE!	0	-0.756451	-11.3468	#VALUE!	#VALUE!	#VALUE!	57.3757	5.79158	1.10796	#VALUE!	#VALUE!	#VALUE!	0	0.756451
			.	.	.	#VALUE!	#VALUE!	#VALUE!	.	#VALUE!	#VALUE!	#VALUE!	#VALUE!	#VALUE!	#VALUE!	#VALUE!	#VALUE!	#VALUE!	#VALUE!	#VALUE!	#VALUE!	#VALUE!	#VALUE!		#VALUE!	#VALUE!	#VALUE!	#VALUE!	#VALUE!	#VALUE!	#VALUE!	#VALUE!	#VALUE!	#VALUE!	#VALUE!	0	-0.756451	-11.3468	#VALUE!	#VALUE!	#VALUE!	57.3757	5.79158	1.10796	#VALUE!	#VALUE!	#VALUE!	0	0.756451
			.	.	.	#VALUE!	#VALUE!	#VALUE!	.	#VALUE!	#VALUE!	#VALUE!	#VALUE!	#VALUE!	#VALUE!	#VALUE!	#VALUE!	#VALUE!	#VALUE!	#VALUE!	#VALUE!	#VALUE!	#VALUE!		#VALUE!	#VALUE!	#VALUE!	#VALUE!	#VALUE!	#VALUE!	#VALUE!	#VALUE!	#VALUE!	#VALUE!	#VALUE!	0	-0.756451	-11.3468	#VALUE!	#VALUE!	#VALUE!	57.3757	5.79158	1.10796	#VALUE!	#VALUE!	#VALUE!	0	0.756451
			.	.	.	#VALUE!	#VALUE!	#VALUE!	.	#VALUE!	#VALUE!	#VALUE!	#VALUE!	#VALUE!	#VALUE!	#VALUE!	#VALUE!	#VALUE!	#VALUE!	#VALUE!	#VALUE!	#VALUE!	#VALUE!		#VALUE!	#VALUE!	#VALUE!	#VALUE!	#VALUE!	#VALUE!	#VALUE!	#VALUE!	#VALUE!	#VALUE!	#VALUE!	0	-0.756451	-11.3468	#VALUE!	#VALUE!	#VALUE!	57.3757	5.79158	1.10796	#VALUE!	#VALUE!	#VALUE!	0	0.756451
			.	.	.	#VALUE!	#VALUE!	#VALUE!	.	#VALUE!	#VALUE!	#VALUE!	#VALUE!	#VALUE!	#VALUE!	#VALUE!	#VALUE!	#VALUE!	#VALUE!	#VALUE!	#VALUE!	#VALUE!	#VALUE!		#VALUE!	#VALUE!	#VALUE!	#VALUE!	#VALUE!	#VALUE!	#VALUE!	#VALUE!	#VALUE!	#VALUE!	#VALUE!	0	-0.756451	-11.3468	#VALUE!	#VALUE!	#VALUE!	57.3757	5.79158	1.10796	#VALUE!	#VALUE!	#VALUE!	0	0.756451
			.	.	.	#VALUE!	#VALUE!	#VALUE!	.	#VALUE!	#VALUE!	#VALUE!	#VALUE!	#VALUE!	#VALUE!	#VALUE!	#VALUE!	#VALUE!	#VALUE!	#VALUE!	#VALUE!	#VALUE!	#VALUE!		#VALUE!	#VALUE!	#VALUE!	#VALUE!	#VALUE!	#VALUE!	#VALUE!	#VALUE!	#VALUE!	#VALUE!	#VALUE!	0	-0.756451	-11.3468	#VALUE!	#VALUE!	#VALUE!	57.3757	5.79158	1.10796	#VALUE!	#VALUE!	#VALUE!	0	0.756451
			.	.	.	#VALUE!	#VALUE!	#VALUE!	.	#VALUE!	#VALUE!	#VALUE!	#VALUE!	#VALUE!	#VALUE!	#VALUE!	#VALUE!	#VALUE!	#VALUE!	#VALUE!	#VALUE!	#VALUE!	#VALUE!		#VALUE!	#VALUE!	#VALUE!	#VALUE!	#VALUE!	#VALUE!	#VALUE!	#VALUE!	#VALUE!	#VALUE!	#VALUE!	0	-0.756451	-11.3468	#VALUE!	#VALUE!	#VALUE!	57.3757	5.79158	1.10796	#VALUE!	#VALUE!	#VALUE!	0	0.756451
			.	.	.	#VALUE!	#VALUE!	#VALUE!	.	#VALUE!	#VALUE!	#VALUE!	#VALUE!	#VALUE!	#VALUE!	#VALUE!	#VALUE!	#VALUE!	#VALUE!	#VALUE!	#VALUE!	#VALUE!	#VALUE!		#VALUE!	#VALUE!	#VALUE!	#VALUE!	#VALUE!	#VALUE!	#VALUE!	#VALUE!	#VALUE!	#VALUE!	#VALUE!	0	-0.756451	-11.3468	#VALUE!	#VALUE!	#VALUE!	57.3757	5.79158	1.10796	#VALUE!	#VALUE!	#VALUE!	0	0.756451
			.	.	.	#VALUE!	#VALUE!	#VALUE!	.	#VALUE!	#VALUE!	#VALUE!	#VALUE!	#VALUE!	#VALUE!	#VALUE!	#VALUE!	#VALUE!	#VALUE!	#VALUE!	#VALUE!	#VALUE!	#VALUE!		#VALUE!	#VALUE!	#VALUE!	#VALUE!	#VALUE!	#VALUE!	#VALUE!	#VALUE!	#VALUE!	#VALUE!	#VALUE!	0	-0.756451	-11.3468	#VALUE!	#VALUE!	#VALUE!	57.3757	5.79158	1.10796	#VALUE!	#VALUE!	#VALUE!	0	0.756451
			.	.	.	#VALUE!	#VALUE!	#VALUE!	.	#VALUE!	#VALUE!	#VALUE!	#VALUE!	#VALUE!	#VALUE!	#VALUE!	#VALUE!	#VALUE!	#VALUE!	#VALUE!	#VALUE!	#VALUE!	#VALUE!		#VALUE!	#VALUE!	#VALUE!	#VALUE!	#VALUE!	#VALUE!	#VALUE!	#VALUE!	#VALUE!	#VALUE!	#VALUE!	0	-0.756451	-11.3468	#VALUE!	#VALUE!	#VALUE!	57.3757	5.79158	1.10796	#VALUE!	#VALUE!	#VALUE!	0	0.756451
			.	.	.	#VALUE!	#VALUE!	#VALUE!	.	#VALUE!	#VALUE!	#VALUE!	#VALUE!	#VALUE!	#VALUE!	#VALUE!	#VALUE!	#VALUE!	#VALUE!	#VALUE!	#VALUE!	#VALUE!	#VALUE!		#VALUE!	#VALUE!	#VALUE!	#VALUE!	#VALUE!	#VALUE!	#VALUE!	#VALUE!	#VALUE!	#VALUE!	#VALUE!	0	-0.756451	-11.3468	#VALUE!	#VALUE!	#VALUE!	57.3757	5.79158	1.10796	#VALUE!	#VALUE!	#VALUE!	0	0.756451
			.	.	.	#VALUE!	#VALUE!	#VALUE!	.	#VALUE!	#VALUE!	#VALUE!	#VALUE!	#VALUE!	#VALUE!	#VALUE!	#VALUE!	#VALUE!	#VALUE!	#VALUE!	#VALUE!	#VALUE!	#VALUE!		#VALUE!	#VALUE!	#VALUE!	#VALUE!	#VALUE!	#VALUE!	#VALUE!	#VALUE!	#VALUE!	#VALUE!	#VALUE!	0	-0.756451	-11.3468	#VALUE!	#VALUE!	#VALUE!	57.3757	5.79158	1.10796	#VALUE!	#VALUE!	#VALUE!	0	0.756451
			.	.	.	#VALUE!	#VALUE!	#VALUE!	.	#VALUE!	#VALUE!	#VALUE!	#VALUE!	#VALUE!	#VALUE!	#VALUE!	#VALUE!	#VALUE!	#VALUE!	#VALUE!	#VALUE!	#VALUE!	#VALUE!		#VALUE!	#VALUE!	#VALUE!	#VALUE!	#VALUE!	#VALUE!	#VALUE!	#VALUE!	#VALUE!	#VALUE!	#VALUE!	0	-0.756451	-11.3468	#VALUE!	#VALUE!	#VALUE!	57.3757	5.79158	1.10796	#VALUE!	#VALUE!	#VALUE!	0	0.756451
			.	.	.	#VALUE!	#VALUE!	#VALUE!	.	#VALUE!	#VALUE!	#VALUE!	#VALUE!	#VALUE!	#VALUE!	#VALUE!	#VALUE!	#VALUE!	#VALUE!	#VALUE!	#VALUE!	#VALUE!	#VALUE!		#VALUE!	#VALUE!	#VALUE!	#VALUE!	#VALUE!	#VALUE!	#VALUE!	#VALUE!	#VALUE!	#VALUE!	#VALUE!	0	-0.756451	-11.3468	#VALUE!	#VALUE!	#VALUE!	57.3757	5.79158	1.10796	#VALUE!	#VALUE!	#VALUE!	0	0.756451
			.	.	.	#VALUE!	#VALUE!	#VALUE!	.	#VALUE!	#VALUE!	#VALUE!	#VALUE!	#VALUE!	#VALUE!	#VALUE!	#VALUE!	#VALUE!	#VALUE!	#VALUE!	#VALUE!	#VALUE!	#VALUE!		#VALUE!	#VALUE!	#VALUE!	#VALUE!	#VALUE!	#VALUE!	#VALUE!	#VALUE!	#VALUE!	#VALUE!	#VALUE!	0	-0.756451	-11.3468	#VALUE!	#VALUE!	#VALUE!	57.3757	5.79158	1.10796	#VALUE!	#VALUE!	#VALUE!	0	0.756451
			.	.	.	#VALUE!	#VALUE!	#VALUE!	.	#VALUE!	#VALUE!	#VALUE!	#VALUE!	#VALUE!	#VALUE!	#VALUE!	#VALUE!	#VALUE!	#VALUE!	#VALUE!	#VALUE!	#VALUE!	#VALUE!		#VALUE!	#VALUE!	#VALUE!	#VALUE!	#VALUE!	#VALUE!	#VALUE!	#VALUE!	#VALUE!	#VALUE!	#VALUE!	0	-0.756451	-11.3468	#VALUE!	#VALUE!	#VALUE!	57.3757	5.79158	1.10796	#VALUE!	#VALUE!	#VALUE!	0	0.756451
			.	.	.	#VALUE!	#VALUE!	#VALUE!	.	#VALUE!	#VALUE!	#VALUE!	#VALUE!	#VALUE!	#VALUE!	#VALUE!	#VALUE!	#VALUE!	#VALUE!	#VALUE!	#VALUE!	#VALUE!	#VALUE!		#VALUE!	#VALUE!	#VALUE!	#VALUE!	#VALUE!	#VALUE!	#VALUE!	#VALUE!	#VALUE!	#VALUE!	#VALUE!	0	-0.756451	-11.3468	#VALUE!	#VALUE!	#VALUE!	57.3757	5.79158	1.10796	#VALUE!	#VALUE!	#VALUE!	0	0.756451
			.	.	.	#VALUE!	#VALUE!	#VALUE!	.	#VALUE!	#VALUE!	#VALUE!	#VALUE!	#VALUE!	#VALUE!	#VALUE!	#VALUE!	#VALUE!	#VALUE!	#VALUE!	#VALUE!	#VALUE!	#VALUE!		#VALUE!	#VALUE!	#VALUE!	#VALUE!	#VALUE!	#VALUE!	#VALUE!	#VALUE!	#VALUE!	#VALUE!	#VALUE!	0	-0.756451	-11.3468	#VALUE!	#VALUE!	#VALUE!	57.3757	5.79158	1.10796	#VALUE!	#VALUE!	#VALUE!	0	0.756451
			.	.	.	#VALUE!	#VALUE!	#VALUE!	.	#VALUE!	#VALUE!	#VALUE!	#VALUE!	#VALUE!	#VALUE!	#VALUE!	#VALUE!	#VALUE!	#VALUE!	#VALUE!	#VALUE!	#VALUE!	#VALUE!		#VALUE!	#VALUE!	#VALUE!	#VALUE!	#VALUE!	#VALUE!	#VALUE!	#VALUE!	#VALUE!	#VALUE!	#VALUE!	0	-0.756451	-11.3468	#VALUE!	#VALUE!	#VALUE!	57.3757	5.79158	1.10796	#VALUE!	#VALUE!	#VALUE!	0	0.756451
			.	.	.	#VALUE!	#VALUE!	#VALUE!	.	#VALUE!	#VALUE!	#VALUE!	#VALUE!	#VALUE!	#VALUE!	#VALUE!	#VALUE!	#VALUE!	#VALUE!	#VALUE!	#VALUE!	#VALUE!	#VALUE!		#VALUE!	#VALUE!	#VALUE!	#VALUE!	#VALUE!	#VALUE!	#VALUE!	#VALUE!	#VALUE!	#VALUE!	#VALUE!	0	-0.756451	-11.3468	#VALUE!	#VALUE!	#VALUE!	57.3757	5.79158	1.10796	#VALUE!	#VALUE!	#VALUE!	0	0.756451
			.	.	.	#VALUE!	#VALUE!	#VALUE!	.	#VALUE!	#VALUE!	#VALUE!	#VALUE!	#VALUE!	#VALUE!	#VALUE!	#VALUE!	#VALUE!	#VALUE!	#VALUE!	#VALUE!	#VALUE!	#VALUE!		#VALUE!	#VALUE!	#VALUE!	#VALUE!	#VALUE!	#VALUE!	#VALUE!	#VALUE!	#VALUE!	#VALUE!	#VALUE!	0	-0.756451	-11.3468	#VALUE!	#VALUE!	#VALUE!	57.3757	5.79158	1.10796	#VALUE!	#VALUE!	#VALUE!	0	0.756451
			.	.	.	#VALUE!	#VALUE!	#VALUE!	.	#VALUE!	#VALUE!	#VALUE!	#VALUE!	#VALUE!	#VALUE!	#VALUE!	#VALUE!	#VALUE!	#VALUE!	#VALUE!	#VALUE!	#VALUE!	#VALUE!		#VALUE!	#VALUE!	#VALUE!	#VALUE!	#VALUE!	#VALUE!	#VALUE!	#VALUE!	#VALUE!	#VALUE!	#VALUE!	0	-0.756451	-11.3468	#VALUE!	#VALUE!	#VALUE!	57.3757	5.79158	1.10796	#VALUE!	#VALUE!	#VALUE!	0	0.756451
			.	.	.	#VALUE!	#VALUE!	#VALUE!	.	#VALUE!	#VALUE!	#VALUE!	#VALUE!	#VALUE!	#VALUE!	#VALUE!	#VALUE!	#VALUE!	#VALUE!	#VALUE!	#VALUE!	#VALUE!	#VALUE!		#VALUE!	#VALUE!	#VALUE!	#VALUE!	#VALUE!	#VALUE!	#VALUE!	#VALUE!	#VALUE!	#VALUE!	#VALUE!	0	-0.756451	-11.3468	#VALUE!	#VALUE!	#VALUE!	57.3757	5.79158	1.10796	#VALUE!	#VALUE!	#VALUE!	0	0.756451
			.	.	.	#VALUE!	#VALUE!	#VALUE!	.	#VALUE!	#VALUE!	#VALUE!	#VALUE!	#VALUE!	#VALUE!	#VALUE!	#VALUE!	#VALUE!	#VALUE!	#VALUE!	#VALUE!	#VALUE!	#VALUE!		#VALUE!	#VALUE!	#VALUE!	#VALUE!	#VALUE!	#VALUE!	#VALUE!	#VALUE!	#VALUE!	#VALUE!	#VALUE!	0	-0.756451	-11.3468	#VALUE!	#VALUE!	#VALUE!	57.3757	5.79158	1.10796	#VALUE!	#VALUE!	#VALUE!	0	0.756451
			.	.	.	#VALUE!	#VALUE!	#VALUE!	.	#VALUE!	#VALUE!	#VALUE!	#VALUE!	#VALUE!	#VALUE!	#VALUE!	#VALUE!	#VALUE!	#VALUE!	#VALUE!	#VALUE!	#VALUE!	#VALUE!		#VALUE!	#VALUE!	#VALUE!	#VALUE!	#VALUE!	#VALUE!	#VALUE!	#VALUE!	#VALUE!	#VALUE!	#VALUE!	0	-0.756451	-11.3468	#VALUE!	#VALUE!	#VALUE!	57.3757	5.79158	1.10796	#VALUE!	#VALUE!	#VALUE!	0	0.756451
			.	.	.	#VALUE!	#VALUE!	#VALUE!	.	#VALUE!	#VALUE!	#VALUE!	#VALUE!	#VALUE!	#VALUE!	#VALUE!	#VALUE!	#VALUE!	#VALUE!	#VALUE!	#VALUE!	#VALUE!	#VALUE!		#VALUE!	#VALUE!	#VALUE!	#VALUE!	#VALUE!	#VALUE!	#VALUE!	#VALUE!	#VALUE!	#VALUE!	#VALUE!	0	-0.756451	-11.3468	#VALUE!	#VALUE!	#VALUE!	57.3757	5.79158	1.10796	#VALUE!	#VALUE!	#VALUE!	0	0.756451
			.	.	.	#VALUE!	#VALUE!	#VALUE!	.	#VALUE!	#VALUE!	#VALUE!	#VALUE!	#VALUE!	#VALUE!	#VALUE!	#VALUE!	#VALUE!	#VALUE!	#VALUE!	#VALUE!	#VALUE!	#VALUE!		#VALUE!	#VALUE!	#VALUE!	#VALUE!	#VALUE!	#VALUE!	#VALUE!	#VALUE!	#VALUE!	#VALUE!	#VALUE!	0	-0.756451	-11.3468	#VALUE!	#VALUE!	#VALUE!	57.3757	5.79158	1.10796	#VALUE!	#VALUE!	#VALUE!	0	0.756451
			.	.	.	#VALUE!	#VALUE!	#VALUE!	.	#VALUE!	#VALUE!	#VALUE!	#VALUE!	#VALUE!	#VALUE!	#VALUE!	#VALUE!	#VALUE!	#VALUE!	#VALUE!	#VALUE!	#VALUE!	#VALUE!		#VALUE!	#VALUE!	#VALUE!	#VALUE!	#VALUE!	#VALUE!	#VALUE!	#VALUE!	#VALUE!	#VALUE!	#VALUE!	0	-0.756451	-11.3468	#VALUE!	#VALUE!	#VALUE!	57.3757	5.79158	1.10796	#VALUE!	#VALUE!	#VALUE!	0	0.756451
			.	.	.	#VALUE!	#VALUE!	#VALUE!	.	#VALUE!	#VALUE!	#VALUE!	#VALUE!	#VALUE!	#VALUE!	#VALUE!	#VALUE!	#VALUE!	#VALUE!	#VALUE!	#VALUE!	#VALUE!	#VALUE!		#VALUE!	#VALUE!	#VALUE!	#VALUE!	#VALUE!	#VALUE!	#VALUE!	#VALUE!	#VALUE!	#VALUE!	#VALUE!	0	-0.756451	-11.3468	#VALUE!	#VALUE!	#VALUE!	57.3757	5.79158	1.10796	#VALUE!	#VALUE!	#VALUE!	0	0.756451
			.	.	.	#VALUE!	#VALUE!	#VALUE!	.	#VALUE!	#VALUE!	#VALUE!	#VALUE!	#VALUE!	#VALUE!	#VALUE!	#VALUE!	#VALUE!	#VALUE!	#VALUE!	#VALUE!	#VALUE!	#VALUE!		#VALUE!	#VALUE!	#VALUE!	#VALUE!	#VALUE!	#VALUE!	#VALUE!	#VALUE!	#VALUE!	#VALUE!	#VALUE!	0	-0.756451	-11.3468	#VALUE!	#VALUE!	#VALUE!	57.3757	5.79158	1.10796	#VALUE!	#VALUE!	#VALUE!	0	0.756451
			.	.	.	#VALUE!	#VALUE!	#VALUE!	.	#VALUE!	#VALUE!	#VALUE!	#VALUE!	#VALUE!	#VALUE!	#VALUE!	#VALUE!	#VALUE!	#VALUE!	#VALUE!	#VALUE!	#VALUE!	#VALUE!		#VALUE!	#VALUE!	#VALUE!	#VALUE!	#VALUE!	#VALUE!	#VALUE!	#VALUE!	#VALUE!	#VALUE!	#VALUE!	0	-0.756451	-11.3468	#VALUE!	#VALUE!	#VALUE!	57.3757	5.79158	1.10796	#VALUE!	#VALUE!	#VALUE!	0	0.756451
			.	.	.	#VALUE!	#VALUE!	#VALUE!	.	#VALUE!	#VALUE!	#VALUE!	#VALUE!	#VALUE!	#VALUE!	#VALUE!	#VALUE!	#VALUE!	#VALUE!	#VALUE!	#VALUE!	#VALUE!	#VALUE!		#VALUE!	#VALUE!	#VALUE!	#VALUE!	#VALUE!	#VALUE!	#VALUE!	#VALUE!	#VALUE!	#VALUE!	#VALUE!	0	-0.756451	-11.3468	#VALUE!	#VALUE!	#VALUE!	57.3757	5.79158	1.10796	#VALUE!	#VALUE!	#VALUE!	0	0.756451
			.	.	.	#VALUE!	#VALUE!	#VALUE!	.	#VALUE!	#VALUE!	#VALUE!	#VALUE!	#VALUE!	#VALUE!	#VALUE!	#VALUE!	#VALUE!	#VALUE!	#VALUE!	#VALUE!	#VALUE!	#VALUE!		#VALUE!	#VALUE!	#VALUE!	#VALUE!	#VALUE!	#VALUE!	#VALUE!	#VALUE!	#VALUE!	#VALUE!	#VALUE!	0	-0.756451	-11.3468	#VALUE!	#VALUE!	#VALUE!	57.3757	5.79158	1.10796	#VALUE!	#VALUE!	#VALUE!	0	0.756451
			.	.	.	#VALUE!	#VALUE!	#VALUE!	.	#VALUE!	#VALUE!	#VALUE!	#VALUE!	#VALUE!	#VALUE!	#VALUE!	#VALUE!	#VALUE!	#VALUE!	#VALUE!	#VALUE!	#VALUE!	#VALUE!		#VALUE!	#VALUE!	#VALUE!	#VALUE!	#VALUE!	#VALUE!	#VALUE!	#VALUE!	#VALUE!	#VALUE!	#VALUE!	0	-0.756451	-11.3468	#VALUE!	#VALUE!	#VALUE!	57.3757	5.79158	1.10796	#VALUE!	#VALUE!	#VALUE!	0	0.756451
			.	.	.	#VALUE!	#VALUE!	#VALUE!	.	#VALUE!	#VALUE!	#VALUE!	#VALUE!	#VALUE!	#VALUE!	#VALUE!	#VALUE!	#VALUE!	#VALUE!	#VALUE!	#VALUE!	#VALUE!	#VALUE!		#VALUE!	#VALUE!	#VALUE!	#VALUE!	#VALUE!	#VALUE!	#VALUE!	#VALUE!	#VALUE!	#VALUE!	#VALUE!	0	-0.756451	-11.3468	#VALUE!	#VALUE!	#VALUE!	57.3757	5.79158	1.10796	#VALUE!	#VALUE!	#VALUE!	0	0.756451
			.	.	.	#VALUE!	#VALUE!	#VALUE!	.	#VALUE!	#VALUE!	#VALUE!	#VALUE!	#VALUE!	#VALUE!	#VALUE!	#VALUE!	#VALUE!	#VALUE!	#VALUE!	#VALUE!	#VALUE!	#VALUE!		#VALUE!	#VALUE!	#VALUE!	#VALUE!	#VALUE!	#VALUE!	#VALUE!	#VALUE!	#VALUE!	#VALUE!	#VALUE!	0	-0.756451	-11.3468	#VALUE!	#VALUE!	#VALUE!	57.3757	5.79158	1.10796	#VALUE!	#VALUE!	#VALUE!	0	0.756451
			.	.	.	#VALUE!	#VALUE!	#VALUE!	.	#VALUE!	#VALUE!	#VALUE!	#VALUE!	#VALUE!	#VALUE!	#VALUE!	#VALUE!	#VALUE!	#VALUE!	#VALUE!	#VALUE!	#VALUE!	#VALUE!		#VALUE!	#VALUE!	#VALUE!	#VALUE!	#VALUE!	#VALUE!	#VALUE!	#VALUE!	#VALUE!	#VALUE!	#VALUE!	0	-0.756451	-11.3468	#VALUE!	#VALUE!	#VALUE!	57.3757	5.79158	1.10796	#VALUE!	#VALUE!	#VALUE!	0	0.756451
			.	.	.	#VALUE!	#VALUE!	#VALUE!	.	#VALUE!	#VALUE!	#VALUE!	#VALUE!	#VALUE!	#VALUE!	#VALUE!	#VALUE!	#VALUE!	#VALUE!	#VALUE!	#VALUE!	#VALUE!	#VALUE!		#VALUE!	#VALUE!	#VALUE!	#VALUE!	#VALUE!	#VALUE!	#VALUE!	#VALUE!	#VALUE!	#VALUE!	#VALUE!	0	-0.756451	-11.3468	#VALUE!	#VALUE!	#VALUE!	57.3757	5.79158	1.10796	#VALUE!	#VALUE!	#VALUE!	0	0.756451
			.	.	.	#VALUE!	#VALUE!	#VALUE!	.	#VALUE!	#VALUE!	#VALUE!	#VALUE!	#VALUE!	#VALUE!	#VALUE!	#VALUE!	#VALUE!	#VALUE!	#VALUE!	#VALUE!	#VALUE!	#VALUE!		#VALUE!	#VALUE!	#VALUE!	#VALUE!	#VALUE!	#VALUE!	#VALUE!	#VALUE!	#VALUE!	#VALUE!	#VALUE!	0	-0.756451	-11.3468	#VALUE!	#VALUE!	#VALUE!	57.3757	5.79158	1.10796	#VALUE!	#VALUE!	#VALUE!	0	0.756451
			.	.	.	#VALUE!	#VALUE!	#VALUE!	.	#VALUE!	#VALUE!	#VALUE!	#VALUE!	#VALUE!	#VALUE!	#VALUE!	#VALUE!	#VALUE!	#VALUE!	#VALUE!	#VALUE!	#VALUE!	#VALUE!		#VALUE!	#VALUE!	#VALUE!	#VALUE!	#VALUE!	#VALUE!	#VALUE!	#VALUE!	#VALUE!	#VALUE!	#VALUE!	0	-0.756451	-11.3468	#VALUE!	#VALUE!	#VALUE!	57.3757	5.79158	1.10796	#VALUE!	#VALUE!	#VALUE!	0	0.756451
			.	.	.	#VALUE!	#VALUE!	#VALUE!	.	#VALUE!	#VALUE!	#VALUE!	#VALUE!	#VALUE!	#VALUE!	#VALUE!	#VALUE!	#VALUE!	#VALUE!	#VALUE!	#VALUE!	#VALUE!	#VALUE!		#VALUE!	#VALUE!	#VALUE!	#VALUE!	#VALUE!	#VALUE!	#VALUE!	#VALUE!	#VALUE!	#VALUE!	#VALUE!	0	-0.756451	-11.3468	#VALUE!	#VALUE!	#VALUE!	57.3757	5.79158	1.10796	#VALUE!	#VALUE!	#VALUE!	0	0.756451
			.	.	.	#VALUE!	#VALUE!	#VALUE!	.	#VALUE!	#VALUE!	#VALUE!	#VALUE!	#VALUE!	#VALUE!	#VALUE!	#VALUE!	#VALUE!	#VALUE!	#VALUE!	#VALUE!	#VALUE!	#VALUE!		#VALUE!	#VALUE!	#VALUE!	#VALUE!	#VALUE!	#VALUE!	#VALUE!	#VALUE!	#VALUE!	#VALUE!	#VALUE!	0	-0.756451	-11.3468	#VALUE!	#VALUE!	#VALUE!	57.3757	5.79158	1.10796	#VALUE!	#VALUE!	#VALUE!	0	0.756451
			.	.	.	#VALUE!	#VALUE!	#VALUE!	.	#VALUE!	#VALUE!	#VALUE!	#VALUE!	#VALUE!	#VALUE!	#VALUE!	#VALUE!	#VALUE!	#VALUE!	#VALUE!	#VALUE!	#VALUE!	#VALUE!		#VALUE!	#VALUE!	#VALUE!	#VALUE!	#VALUE!	#VALUE!	#VALUE!	#VALUE!	#VALUE!	#VALUE!	#VALUE!	0	-0.756451	-11.3468	#VALUE!	#VALUE!	#VALUE!	57.3757	5.79158	1.10796	#VALUE!	#VALUE!	#VALUE!	0	0.756451
			.	.	.	#VALUE!	#VALUE!	#VALUE!	.	#VALUE!	#VALUE!	#VALUE!	#VALUE!	#VALUE!	#VALUE!	#VALUE!	#VALUE!	#VALUE!	#VALUE!	#VALUE!	#VALUE!	#VALUE!	#VALUE!		#VALUE!	#VALUE!	#VALUE!	#VALUE!	#VALUE!	#VALUE!	#VALUE!	#VALUE!	#VALUE!	#VALUE!	#VALUE!	0	-0.756451	-11.3468	#VALUE!	#VALUE!	#VALUE!	57.3757	5.79158	1.10796	#VALUE!	#VALUE!	#VALUE!	0	0.756451
			.	.	.	#VALUE!	#VALUE!	#VALUE!	.	#VALUE!	#VALUE!	#VALUE!	#VALUE!	#VALUE!	#VALUE!	#VALUE!	#VALUE!	#VALUE!	#VALUE!	#VALUE!	#VALUE!	#VALUE!	#VALUE!		#VALUE!	#VALUE!	#VALUE!	#VALUE!	#VALUE!	#VALUE!	#VALUE!	#VALUE!	#VALUE!	#VALUE!	#VALUE!	0	-0.756451	-11.3468	#VALUE!	#VALUE!	#VALUE!	57.3757	5.79158	1.10796	#VALUE!	#VALUE!	#VALUE!	0	0.756451
			.	.	.	#VALUE!	#VALUE!	#VALUE!	.	#VALUE!	#VALUE!	#VALUE!	#VALUE!	#VALUE!	#VALUE!	#VALUE!	#VALUE!	#VALUE!	#VALUE!	#VALUE!	#VALUE!	#VALUE!	#VALUE!		#VALUE!	#VALUE!	#VALUE!	#VALUE!	#VALUE!	#VALUE!	#VALUE!	#VALUE!	#VALUE!	#VALUE!	#VALUE!	0	-0.756451	-11.3468	#VALUE!	#VALUE!	#VALUE!	57.3757	5.79158	1.10796	#VALUE!	#VALUE!	#VALUE!	0	0.756451
			.	.	.	#VALUE!	#VALUE!	#VALUE!	.	#VALUE!	#VALUE!	#VALUE!	#VALUE!	#VALUE!	#VALUE!	#VALUE!	#VALUE!	#VALUE!	#VALUE!	#VALUE!	#VALUE!	#VALUE!	#VALUE!		#VALUE!	#VALUE!	#VALUE!	#VALUE!	#VALUE!	#VALUE!	#VALUE!	#VALUE!	#VALUE!	#VALUE!	#VALUE!	0	-0.756451	-11.3468	#VALUE!	#VALUE!	#VALUE!	57.3757	5.79158	1.10796	#VALUE!	#VALUE!	#VALUE!	0	0.756451
			.	.	.	#VALUE!	#VALUE!	#VALUE!	.	#VALUE!	#VALUE!	#VALUE!	#VALUE!	#VALUE!	#VALUE!	#VALUE!	#VALUE!	#VALUE!	#VALUE!	#VALUE!	#VALUE!	#VALUE!	#VALUE!		#VALUE!	#VALUE!	#VALUE!	#VALUE!	#VALUE!	#VALUE!	#VALUE!	#VALUE!	#VALUE!	#VALUE!	#VALUE!	0	-0.756451	-11.3468	#VALUE!	#VALUE!	#VALUE!	57.3757	5.79158	1.10796	#VALUE!	#VALUE!	#VALUE!	0	0.756451
			.	.	.	#VALUE!	#VALUE!	#VALUE!	.	#VALUE!	#VALUE!	#VALUE!	#VALUE!	#VALUE!	#VALUE!	#VALUE!	#VALUE!	#VALUE!	#VALUE!	#VALUE!	#VALUE!	#VALUE!	#VALUE!		#VALUE!	#VALUE!	#VALUE!	#VALUE!	#VALUE!	#VALUE!	#VALUE!	#VALUE!	#VALUE!	#VALUE!	#VALUE!	0	-0.756451	-11.3468	#VALUE!	#VALUE!	#VALUE!	57.3757	5.79158	1.10796	#VALUE!	#VALUE!	#VALUE!	0	0.756451
			.	.	.	#VALUE!	#VALUE!	#VALUE!	.	#VALUE!	#VALUE!	#VALUE!	#VALUE!	#VALUE!	#VALUE!	#VALUE!	#VALUE!	#VALUE!	#VALUE!	#VALUE!	#VALUE!	#VALUE!	#VALUE!		#VALUE!	#VALUE!	#VALUE!	#VALUE!	#VALUE!	#VALUE!	#VALUE!	#VALUE!	#VALUE!	#VALUE!	#VALUE!	0	-0.756451	-11.3468	#VALUE!	#VALUE!	#VALUE!	57.3757	5.79158	1.10796	#VALUE!	#VALUE!	#VALUE!	0	0.756451
			.	.	.	#VALUE!	#VALUE!	#VALUE!	.	#VALUE!	#VALUE!	#VALUE!	#VALUE!	#VALUE!	#VALUE!	#VALUE!	#VALUE!	#VALUE!	#VALUE!	#VALUE!	#VALUE!	#VALUE!	#VALUE!		#VALUE!	#VALUE!	#VALUE!	#VALUE!	#VALUE!	#VALUE!	#VALUE!	#VALUE!	#VALUE!	#VALUE!	#VALUE!	0	-0.756451	-11.3468	#VALUE!	#VALUE!	#VALUE!	57.3757	5.79158	1.10796	#VALUE!	#VALUE!	#VALUE!	0	0.756451
			.	.	.	#VALUE!	#VALUE!	#VALUE!	.	#VALUE!	#VALUE!	#VALUE!	#VALUE!	#VALUE!	#VALUE!	#VALUE!	#VALUE!	#VALUE!	#VALUE!	#VALUE!	#VALUE!	#VALUE!	#VALUE!		#VALUE!	#VALUE!	#VALUE!	#VALUE!	#VALUE!	#VALUE!	#VALUE!	#VALUE!	#VALUE!	#VALUE!	#VALUE!	0	-0.756451	-11.3468	#VALUE!	#VALUE!	#VALUE!	57.3757	5.79158	1.10796	#VALUE!	#VALUE!	#VALUE!	0	0.756451
			.	.	.	#VALUE!	#VALUE!	#VALUE!	.	#VALUE!	#VALUE!	#VALUE!	#VALUE!	#VALUE!	#VALUE!	#VALUE!	#VALUE!	#VALUE!	#VALUE!	#VALUE!	#VALUE!	#VALUE!	#VALUE!		#VALUE!	#VALUE!	#VALUE!	#VALUE!	#VALUE!	#VALUE!	#VALUE!	#VALUE!	#VALUE!	#VALUE!	#VALUE!	0	-0.756451	-11.3468	#VALUE!	#VALUE!	#VALUE!	57.3757	5.79158	1.10796	#VALUE!	#VALUE!	#VALUE!	0	0.756451
			.	.	.	#VALUE!	#VALUE!	#VALUE!	.	#VALUE!	#VALUE!	#VALUE!	#VALUE!	#VALUE!	#VALUE!	#VALUE!	#VALUE!	#VALUE!	#VALUE!	#VALUE!	#VALUE!	#VALUE!	#VALUE!		#VALUE!	#VALUE!	#VALUE!	#VALUE!	#VALUE!	#VALUE!	#VALUE!	#VALUE!	#VALUE!	#VALUE!	#VALUE!	0	-0.756451	-11.3468	#VALUE!	#VALUE!	#VALUE!	57.3757	5.79158	1.10796	#VALUE!	#VALUE!	#VALUE!	0	0.756451
			.	.	.	#VALUE!	#VALUE!	#VALUE!	.	#VALUE!	#VALUE!	#VALUE!	#VALUE!	#VALUE!	#VALUE!	#VALUE!	#VALUE!	#VALUE!	#VALUE!	#VALUE!	#VALUE!	#VALUE!	#VALUE!		#VALUE!	#VALUE!	#VALUE!	#VALUE!	#VALUE!	#VALUE!	#VALUE!	#VALUE!	#VALUE!	#VALUE!	#VALUE!	0	-0.756451	-11.3468	#VALUE!	#VALUE!	#VALUE!	57.3757	5.79158	1.10796	#VALUE!	#VALUE!	#VALUE!	0	0.756451
			.	.	.	#VALUE!	#VALUE!	#VALUE!	.	#VALUE!	#VALUE!	#VALUE!	#VALUE!	#VALUE!	#VALUE!	#VALUE!	#VALUE!	#VALUE!	#VALUE!	#VALUE!	#VALUE!	#VALUE!	#VALUE!		#VALUE!	#VALUE!	#VALUE!	#VALUE!	#VALUE!	#VALUE!	#VALUE!	#VALUE!	#VALUE!	#VALUE!	#VALUE!	0	-0.756451	-11.3468	#VALUE!	#VALUE!	#VALUE!	57.3757	5.79158	1.10796	#VALUE!	#VALUE!	#VALUE!	0	0.756451
			.	.	.	#VALUE!	#VALUE!	#VALUE!	.	#VALUE!	#VALUE!	#VALUE!	#VALUE!	#VALUE!	#VALUE!	#VALUE!	#VALUE!	#VALUE!	#VALUE!	#VALUE!	#VALUE!	#VALUE!	#VALUE!		#VALUE!	#VALUE!	#VALUE!	#VALUE!	#VALUE!	#VALUE!	#VALUE!	#VALUE!	#VALUE!	#VALUE!	#VALUE!	0	-0.756451	-11.3468	#VALUE!	#VALUE!	#VALUE!	57.3757	5.79158	1.10796	#VALUE!	#VALUE!	#VALUE!	0	0.756451
			.	.	.	#VALUE!	#VALUE!	#VALUE!	.	#VALUE!	#VALUE!	#VALUE!	#VALUE!	#VALUE!	#VALUE!	#VALUE!	#VALUE!	#VALUE!	#VALUE!	#VALUE!	#VALUE!	#VALUE!	#VALUE!		#VALUE!	#VALUE!	#VALUE!	#VALUE!	#VALUE!	#VALUE!	#VALUE!	#VALUE!	#VALUE!	#VALUE!	#VALUE!	0	-0.756451	-11.3468	#VALUE!	#VALUE!	#VALUE!	57.3757	5.79158	1.10796	#VALUE!	#VALUE!	#VALUE!	0	0.756451
			.	.	.	#VALUE!	#VALUE!	#VALUE!	.	#VALUE!	#VALUE!	#VALUE!	#VALUE!	#VALUE!	#VALUE!	#VALUE!	#VALUE!	#VALUE!	#VALUE!	#VALUE!	#VALUE!	#VALUE!	#VALUE!		#VALUE!	#VALUE!	#VALUE!	#VALUE!	#VALUE!	#VALUE!	#VALUE!	#VALUE!	#VALUE!	#VALUE!	#VALUE!	0	-0.756451	-11.3468	#VALUE!	#VALUE!	#VALUE!	57.3757	5.79158	1.10796	#VALUE!	#VALUE!	#VALUE!	0	0.756451
			.	.	.	#VALUE!	#VALUE!	#VALUE!	.	#VALUE!	#VALUE!	#VALUE!	#VALUE!	#VALUE!	#VALUE!	#VALUE!	#VALUE!	#VALUE!	#VALUE!	#VALUE!	#VALUE!	#VALUE!	#VALUE!		#VALUE!	#VALUE!	#VALUE!	#VALUE!	#VALUE!	#VALUE!	#VALUE!	#VALUE!	#VALUE!	#VALUE!	#VALUE!	0	-0.756451	-11.3468	#VALUE!	#VALUE!	#VALUE!	57.3757	5.79158	1.10796	#VALUE!	#VALUE!	#VALUE!	0	0.756451
			.	.	.	#VALUE!	#VALUE!	#VALUE!	.	#VALUE!	#VALUE!	#VALUE!	#VALUE!	#VALUE!	#VALUE!	#VALUE!	#VALUE!	#VALUE!	#VALUE!	#VALUE!	#VALUE!	#VALUE!	#VALUE!		#VALUE!	#VALUE!	#VALUE!	#VALUE!	#VALUE!	#VALUE!	#VALUE!	#VALUE!	#VALUE!	#VALUE!	#VALUE!	0	-0.756451	-11.3468	#VALUE!	#VALUE!	#VALUE!	57.3757	5.79158	1.10796	#VALUE!	#VALUE!	#VALUE!	0	0.756451
			.	.	.	#VALUE!	#VALUE!	#VALUE!	.	#VALUE!	#VALUE!	#VALUE!	#VALUE!	#VALUE!	#VALUE!	#VALUE!	#VALUE!	#VALUE!	#VALUE!	#VALUE!	#VALUE!	#VALUE!	#VALUE!		#VALUE!	#VALUE!	#VALUE!	#VALUE!	#VALUE!	#VALUE!	#VALUE!	#VALUE!	#VALUE!	#VALUE!	#VALUE!	0	-0.756451	-11.3468	#VALUE!	#VALUE!	#VALUE!	57.3757	5.79158	1.10796	#VALUE!	#VALUE!	#VALUE!	0	0.756451
			.	.	.	#VALUE!	#VALUE!	#VALUE!	.	#VALUE!	#VALUE!	#VALUE!	#VALUE!	#VALUE!	#VALUE!	#VALUE!	#VALUE!	#VALUE!	#VALUE!	#VALUE!	#VALUE!	#VALUE!	#VALUE!		#VALUE!	#VALUE!	#VALUE!	#VALUE!	#VALUE!	#VALUE!	#VALUE!	#VALUE!	#VALUE!	#VALUE!	#VALUE!	0	-0.756451	-11.3468	#VALUE!	#VALUE!	#VALUE!	57.3757	5.79158	1.10796	#VALUE!	#VALUE!	#VALUE!	0	0.756451
			.	.	.	#VALUE!	#VALUE!	#VALUE!	.	#VALUE!	#VALUE!	#VALUE!	#VALUE!	#VALUE!	#VALUE!	#VALUE!	#VALUE!	#VALUE!	#VALUE!	#VALUE!	#VALUE!	#VALUE!	#VALUE!		#VALUE!	#VALUE!	#VALUE!	#VALUE!	#VALUE!	#VALUE!	#VALUE!	#VALUE!	#VALUE!	#VALUE!	#VALUE!	0	-0.756451	-11.3468	#VALUE!	#VALUE!	#VALUE!	57.3757	5.79158	1.10796	#VALUE!	#VALUE!	#VALUE!	0	0.756451
			.	.	.	#VALUE!	#VALUE!	#VALUE!	.	#VALUE!	#VALUE!	#VALUE!	#VALUE!	#VALUE!	#VALUE!	#VALUE!	#VALUE!	#VALUE!	#VALUE!	#VALUE!	#VALUE!	#VALUE!	#VALUE!		#VALUE!	#VALUE!	#VALUE!	#VALUE!	#VALUE!	#VALUE!	#VALUE!	#VALUE!	#VALUE!	#VALUE!	#VALUE!	0	-0.756451	-11.3468	#VALUE!	#VALUE!	#VALUE!	57.3757	5.79158	1.10796	#VALUE!	#VALUE!	#VALUE!	0	0.756451
			.	.	.	#VALUE!	#VALUE!	#VALUE!	.	#VALUE!	#VALUE!	#VALUE!	#VALUE!	#VALUE!	#VALUE!	#VALUE!	#VALUE!	#VALUE!	#VALUE!	#VALUE!	#VALUE!	#VALUE!	#VALUE!		#VALUE!	#VALUE!	#VALUE!	#VALUE!	#VALUE!	#VALUE!	#VALUE!	#VALUE!	#VALUE!	#VALUE!	#VALUE!	0	-0.756451	-11.3468	#VALUE!	#VALUE!	#VALUE!	57.3757	5.79158	1.10796	#VALUE!	#VALUE!	#VALUE!	0	0.756451
			.	.	.	#VALUE!	#VALUE!	#VALUE!	.	#VALUE!	#VALUE!	#VALUE!	#VALUE!	#VALUE!	#VALUE!	#VALUE!	#VALUE!	#VALUE!	#VALUE!	#VALUE!	#VALUE!	#VALUE!	#VALUE!		#VALUE!	#VALUE!	#VALUE!	#VALUE!	#VALUE!	#VALUE!	#VALUE!	#VALUE!	#VALUE!	#VALUE!	#VALUE!	0	-0.756451	-11.3468	#VALUE!	#VALUE!	#VALUE!	57.3757	5.79158	1.10796	#VALUE!	#VALUE!	#VALUE!	0	0.756451
			.	.	.	#VALUE!	#VALUE!	#VALUE!	.	#VALUE!	#VALUE!	#VALUE!	#VALUE!	#VALUE!	#VALUE!	#VALUE!	#VALUE!	#VALUE!	#VALUE!	#VALUE!	#VALUE!	#VALUE!	#VALUE!		#VALUE!	#VALUE!	#VALUE!	#VALUE!	#VALUE!	#VALUE!	#VALUE!	#VALUE!	#VALUE!	#VALUE!	#VALUE!	0	-0.756451	-11.3468	#VALUE!	#VALUE!	#VALUE!	57.3757	5.79158	1.10796	#VALUE!	#VALUE!	#VALUE!	0	0.756451
			.	.	.	#VALUE!	#VALUE!	#VALUE!	.	#VALUE!	#VALUE!	#VALUE!	#VALUE!	#VALUE!	#VALUE!	#VALUE!	#VALUE!	#VALUE!	#VALUE!	#VALUE!	#VALUE!	#VALUE!	#VALUE!		#VALUE!	#VALUE!	#VALUE!	#VALUE!	#VALUE!	#VALUE!	#VALUE!	#VALUE!	#VALUE!	#VALUE!	#VALUE!	0	-0.756451	-11.3468	#VALUE!	#VALUE!	#VALUE!	57.3757	5.79158	1.10796	#VALUE!	#VALUE!	#VALUE!	0	0.756451
			.	.	.	#VALUE!	#VALUE!	#VALUE!	.	#VALUE!	#VALUE!	#VALUE!	#VALUE!	#VALUE!	#VALUE!	#VALUE!	#VALUE!	#VALUE!	#VALUE!	#VALUE!	#VALUE!	#VALUE!	#VALUE!		#VALUE!	#VALUE!	#VALUE!	#VALUE!	#VALUE!	#VALUE!	#VALUE!	#VALUE!	#VALUE!	#VALUE!	#VALUE!	0	-0.756451	-11.3468	#VALUE!	#VALUE!	#VALUE!	57.3757	5.79158	1.10796	#VALUE!	#VALUE!	#VALUE!	0	0.756451
			.	.	.	#VALUE!	#VALUE!	#VALUE!	.	#VALUE!	#VALUE!	#VALUE!	#VALUE!	#VALUE!	#VALUE!	#VALUE!	#VALUE!	#VALUE!	#VALUE!	#VALUE!	#VALUE!	#VALUE!	#VALUE!		#VALUE!	#VALUE!	#VALUE!	#VALUE!	#VALUE!	#VALUE!	#VALUE!	#VALUE!	#VALUE!	#VALUE!	#VALUE!	0	-0.756451	-11.3468	#VALUE!	#VALUE!	#VALUE!	57.3757	5.79158	1.10796	#VALUE!	#VALUE!	#VALUE!	0	0.756451
[truncated: 96 more columns]
